# Supplementary material for: (1-Methyl-1H-imidazole-κN 3)(1-methyl-2-nitroso­benzene-κN)(5,10,15,20-tetra­phenyl­porphyrinato-κ4 N)iron(II) di­chloro­methane monosolvate
Source: Acta Crystallogr Sect E Struct Rep Online. 2014 Jan 18;70(Pt 2):m51–2. doi: 10.1107/S160053681400083X (PMC3998258; doi:10.1107/S160053681400083X)
Supplement: Supplementary file 1 [file e-70-00m51-sup1.cif]

##############################################################################
#                                                                            #
# This CIF contains the data in a paper accepted for publication in          #
# Acta Crystallographica Section E. It conforms to the requirements of       #
# Notes for Authors for Acta Crystallographica Section E, and has been       #
# peer reviewed under the auspices of the IUCr Commission on Journals.       #
#                                                                            #
# Full details of the Crystallographic Information File format               #
# are given in the paper "The Crystallographic Information File (CIF):       #
# a New Standard Archive File for Crystallography" by S. R. Hall, F. H.      #
# Allen and I. D. Brown [Acta Cryst. (1991), A47, 655-685].                  #
#                                                                            #
# The current version of the core CIF dictionary is obtainable from          #
# ftp://ftp.iucr.org/pub/cif_core.dic.                                       #
#                                                                            #
# Software is freely available for graphical display of the structure(s)     #
# in this CIF. For information consult the CIF software page                 #
# http://www.iucr.org/resources/cif/software.                                #
#                                                                            #
# This file may be used for bona fide research purposes within the           #
# scientific community so long as proper attribution is given to the journal # 
# article from which it was obtained.                                        #
#                                                                            #
##############################################################################
data_I
_audit_creation_method     SHELXL-2013
_database_code_depnum_ccdc_archive     'CCDC 981329'
_chemical_name_systematic
;\
(1-Methyl-1<i>H</i>-imidazole-\k<i>N</i>^3^)(1-methyl-2-nitrosobenzene-\
\k<i>N</i>)(5,10,15,20-tetraphenylporphyrinato-\k^4^<i>N</i>)iron(II)
dichloromethane monosolvate
;
_chemical_name_common     ?
_chemical_formula_moiety     'C55 H41 Fe N7 O, C H2 Cl2'
_chemical_formula_sum     'C56 H43 Cl2 Fe N7 O'
_chemical_formula_iupac     '[Fe (C44 H28 N4) (C4 H6 N2) (C7 H7 N O)], C H2 Cl2'
_chemical_formula_weight     956.72
_chemical_melting_point     ?
_shelx_space_group_comment
;
The symmetry employed for this shelxl refinement is uniquely defined
by the following loop, which should always be used as a source of
symmetry information in preference to the above space-group names.
They are only intended as comments.
;
_space_group_crystal_system     triclinic
_space_group_name_H-M_alt     'P -1'
_space_group_name_Hall     '-P 1'
loop_
    _space_group_symop_operation_xyz
    'x, y, z'
    '-x, -y, -z'
_cell_length_a     12.1749(12)
_cell_length_b     13.4571(13)
_cell_length_c     15.0439(15)
_cell_angle_alpha     107.450(2)
_cell_angle_beta     94.800(2)
_cell_angle_gamma     90.987(2)
_cell_volume     2340.8(4)
_cell_formula_units_Z     2
_cell_measurement_reflns_used     8531
_cell_measurement_theta_min     2.26
_cell_measurement_theta_max     28.25
_cell_measurement_temperature     100(2)
_exptl_crystal_description     needle
_exptl_crystal_colour     purple
_exptl_crystal_size_max     0.54
_exptl_crystal_size_mid     0.15
_exptl_crystal_size_min     0.08
_exptl_crystal_density_diffrn     1.357
_exptl_crystal_density_meas     ?
_exptl_crystal_density_method     ?
_exptl_crystal_F_000     992
_exptl_absorpt_coefficient_mu     0.486
_exptl_absorpt_correction_type     multi-scan
_exptl_absorpt_process_details     '(SADABS; Bruker, 2002)'
_shelx_estimated_absorpt_T_min     0.779
_shelx_estimated_absorpt_T_max     0.962
_exptl_absorpt_correction_T_min     0.779
_exptl_absorpt_correction_T_max     0.962
_exptl_special_details     ?
_diffrn_ambient_temperature     100(2)
_diffrn_radiation_type     MoK\a
_diffrn_radiation_wavelength     0.71073
_diffrn_measurement_device_type     'Bruker APEX CCD'
_diffrn_measurement_method     '\f and \w scans'
_diffrn_detector_area_resol_mean     ?
_diffrn_reflns_number     43417
_diffrn_reflns_av_R_equivalents     0.0443
_diffrn_reflns_theta_min     1.425
_diffrn_reflns_theta_max     28.355
_diffrn_reflns_theta_full     25.242
_diffrn_measured_fraction_theta_max     0.992
_diffrn_measured_fraction_theta_full     1.000
_diffrn_reflns_limit_h_min     -16
_diffrn_reflns_limit_h_max     16
_diffrn_reflns_limit_k_min     -17
_diffrn_reflns_limit_k_max     17
_diffrn_reflns_limit_l_min     -20
_diffrn_reflns_limit_l_max     20
_refine_special_details     ?
_reflns_number_total     11596
_reflns_number_gt     8649
_reflns_threshold_expression     I>2\s(I)
_refine_ls_structure_factor_coef     Fsqd
_refine_ls_matrix_type     full
_refine_ls_R_factor_all     0.0740
_refine_ls_R_factor_gt     0.0564
_refine_ls_wR_factor_gt     0.1593
_refine_ls_wR_factor_ref     0.1726
_refine_ls_goodness_of_fit_ref     1.003
_refine_ls_restrained_S_all     1.020
_refine_ls_number_reflns     11596
_refine_ls_number_parameters     632
_refine_ls_number_restraints     353
_refine_ls_hydrogen_treatment     constr
_refine_ls_weighting_scheme     calc
_refine_ls_weighting_details
                      'w=1/[\s^2^(Fo^2^)+(0.1170P)^2^] where P=(Fo^2^+2Fc^2^)/3'
_atom_sites_solution_hydrogens     mixed
_atom_sites_solution_primary     direct
_atom_sites_solution_secondary     difmap
_refine_ls_shift/su_max     0.001
_refine_ls_shift/su_mean     0.000
_refine_diff_density_max     1.117
_refine_diff_density_min     -0.442
_refine_ls_extinction_method     none
_refine_ls_extinction_coef     .
loop_
    _atom_type_symbol
    _atom_type_description
    _atom_type_scat_dispersion_real
    _atom_type_scat_dispersion_imag
    _atom_type_scat_source
    'C' 'C' 0.0033 0.0016
                         'International Tables Vol C Tables 4.2.6.8 and 6.1.1.4'
    'H' 'H' 0.0000 0.0000
                         'International Tables Vol C Tables 4.2.6.8 and 6.1.1.4'
    'N' 'N' 0.0061 0.0033
                         'International Tables Vol C Tables 4.2.6.8 and 6.1.1.4'
    'O' 'O' 0.0106 0.0060
                         'International Tables Vol C Tables 4.2.6.8 and 6.1.1.4'
    'Cl' 'Cl' 0.1484 0.1585
                         'International Tables Vol C Tables 4.2.6.8 and 6.1.1.4'
    'Fe' 'Fe' 0.3463 0.8444
                         'International Tables Vol C Tables 4.2.6.8 and 6.1.1.4'
_computing_data_collection     'SMART (Bruker, 2007)'
_computing_cell_refinement     'SAINT (Bruker, 2007)'
_computing_data_reduction     'SAINT (Bruker, 2007)'
_computing_structure_solution     'SHELXL-2013 (Sheldrick, 2008)'
_computing_structure_refinement     'SHELXL-2013 (Sheldrick, 2008)'
_computing_molecular_graphics     'SHELXL-2013 (Sheldrick, 2008)'
_computing_publication_material     'SHELXL-2013 (Sheldrick, 2008)'
loop_
    _atom_site_type_symbol
    _atom_site_label
    _atom_site_fract_x
    _atom_site_fract_y
    _atom_site_fract_z
    _atom_site_U_iso_or_equiv
    _atom_site_adp_type
    _atom_site_calc_flag
    _atom_site_occupancy
    _atom_site_disorder_assembly
    _atom_site_disorder_group
    Fe Fe1 0.27912(2) 0.33446(2) 0.73638(2) 0.01878(10) Uani d 1 . .
    O O1 0.28119(13) 0.22468(12) 0.55162(10) 0.0307(3) Uani d 1 . .
    N N1 0.32161(14) 0.19079(13) 0.73360(11) 0.0206(3) Uani d 1 . .
    N N2 0.42828(13) 0.36153(12) 0.69803(11) 0.0187(3) Uani d 1 . .
    N N3 0.23961(13) 0.48146(13) 0.74402(11) 0.0191(3) Uani d 1 . .
    N N4 0.13367(14) 0.31196(13) 0.78213(11) 0.0212(3) Uani d 1 . .
    N N5 0.33989(13) 0.38736(13) 0.87552(12) 0.0213(3) Uani d 1 . .
    N N6 0.35960(14) 0.48117(14) 1.02497(12) 0.0231(4) Uani d 1 . .
    N N7 0.22530(14) 0.28062(13) 0.61269(12) 0.0249(4) Uani d 1 . .
    C C1 0.25682(18) 0.11657(15) 0.75314(15) 0.0252(4) Uani d 1 . .
    C C2 0.31521(18) 0.02104(16) 0.73937(16) 0.0274(5) Uani d 1 . .
    H H2 0.2887 -0.0417 0.7483 0.033 Uiso calc 1 . .
    C C3 0.41421(18) 0.03794(16) 0.71148(15) 0.0260(4) Uani d 1 . .
    H H3 0.4707 -0.0106 0.6973 0.031 Uiso calc 1 . .
    C C4 0.41839(17) 0.14389(15) 0.70712(13) 0.0208(4) Uani d 1 . .
    C C5 0.50755(16) 0.18962(15) 0.67927(13) 0.0198(4) Uani d 1 . .
    C C6 0.51086(16) 0.29226(15) 0.67560(13) 0.0190(4) Uani d 1 . .
    C C7 0.60498(17) 0.34018(15) 0.64984(14) 0.0216(4) Uani d 1 . .
    H H7 0.6720 0.3084 0.6318 0.026 Uiso calc 1 . .
    C C8 0.57892(16) 0.43990(15) 0.65640(13) 0.0204(4) Uani d 1 . .
    H H8 0.6244 0.4912 0.6438 0.024 Uiso calc 1 . .
    C C9 0.46861(16) 0.45290(15) 0.68625(13) 0.0179(4) Uani d 1 . .
    C C10 0.41329(16) 0.54554(14) 0.70135(13) 0.0180(4) Uani d 1 . .
    C C11 0.30580(16) 0.55733(15) 0.72738(13) 0.0194(4) Uani d 1 . .
    C C12 0.24626(17) 0.65065(16) 0.73692(15) 0.0247(4) Uani d 1 . .
    H H12 0.2728 0.7132 0.7275 0.030 Uiso calc 1 . .
    C C13 0.14504(17) 0.63272(16) 0.76183(15) 0.0246(4) Uani d 1 . .
    H H13 0.0876 0.6805 0.7739 0.029 Uiso calc 1 . .
    C C14 0.14132(16) 0.52730(15) 0.76648(13) 0.0207(4) Uani d 1 . .
    C C15 0.05222(16) 0.48178(16) 0.79508(13) 0.0214(4) Uani d 1 . .
    C C16 0.05021(16) 0.38091(16) 0.80217(14) 0.0221(4) Uani d 1 . .
    C C17 -0.04337(18) 0.33265(17) 0.82872(16) 0.0306(5) Uani d 1 . .
    H H17 -0.1110 0.3639 0.8457 0.037 Uiso calc 1 . .
    C C18 -0.01645(19) 0.23438(17) 0.82475(17) 0.0330(5) Uani d 1 . .
    H H18 -0.0617 0.1835 0.8383 0.040 Uiso calc 1 . .
    C C19 0.09441(17) 0.22134(16) 0.79584(15) 0.0251(4) Uani d 1 . .
    C C20 0.15014(17) 0.12930(16) 0.78117(15) 0.0280(5) Uani d 1 . .
    C C21 0.60513(16) 0.12444(15) 0.65022(14) 0.0218(4) Uani d 1 . .
    C C22 0.67985(18) 0.10442(16) 0.71722(15) 0.0278(5) Uani d 1 . .
    H H22 0.6699 0.1330 0.7818 0.033 Uiso calc 1 . .
    C C23 0.76924(18) 0.04261(17) 0.69030(17) 0.0304(5) Uani d 1 . .
    H H23 0.8199 0.0294 0.7366 0.036 Uiso calc 1 . .
    C C24 0.78457(18) 0.00025(17) 0.59626(17) 0.0314(5) Uani d 1 . .
    H H24 0.8454 -0.0420 0.5780 0.038 Uiso calc 1 . .
    C C25 0.71019(19) 0.02015(17) 0.52882(16) 0.0297(5) Uani d 1 . .
    H H25 0.7202 -0.0087 0.4643 0.036 Uiso calc 1 . .
    C C26 0.62130(18) 0.08223(16) 0.55575(15) 0.0258(4) Uani d 1 . .
    H H26 0.5712 0.0960 0.5094 0.031 Uiso calc 1 . .
    C C27 0.47130(16) 0.63681(14) 0.68413(14) 0.0197(4) Uani d 1 . .
    C C28 0.51245(18) 0.72280(16) 0.75862(15) 0.0252(4) Uani d 1 . .
    H H28 0.5013 0.7253 0.8210 0.030 Uiso calc 1 . .
    C C29 0.57002(19) 0.80518(17) 0.74160(17) 0.0305(5) Uani d 1 . .
    H H29 0.5985 0.8631 0.7925 0.037 Uiso calc 1 . .
    C C30 0.58573(18) 0.80257(16) 0.65035(17) 0.0298(5) Uani d 1 . .
    H H30 0.6255 0.8581 0.6388 0.036 Uiso calc 1 . .
    C C31 0.54309(19) 0.71878(18) 0.57686(16) 0.0310(5) Uani d 1 . .
    H H31 0.5529 0.7169 0.5144 0.037 Uiso calc 1 . .
    C C32 0.48549(18) 0.63668(16) 0.59382(15) 0.0267(4) Uani d 1 . .
    H H32 0.4556 0.5798 0.5425 0.032 Uiso calc 1 . .
    C C33 -0.04463(16) 0.54815(16) 0.82277(14) 0.0233(4) Uani d 1 . .
    C C34 -0.05881(18) 0.59595(17) 0.91690(15) 0.0272(4) Uani d 1 . .
    H H34 -0.0092 0.5831 0.9640 0.033 Uiso calc 1 . .
    C C35 -0.14542(18) 0.66269(17) 0.94277(16) 0.0296(5) Uani d 1 . .
    H H35 -0.1544 0.6947 1.0071 0.035 Uiso calc 1 . .
    C C36 -0.21769(17) 0.68183(16) 0.87467(16) 0.0287(5) Uani d 1 . .
    H H36 -0.2754 0.7283 0.8921 0.034 Uiso calc 1 . .
    C C37 -0.20617(17) 0.63337(17) 0.78090(16) 0.0285(5) Uani d 1 . .
    H H37 -0.2570 0.6457 0.7343 0.034 Uiso calc 1 . .
    C C38 -0.12001(17) 0.56641(17) 0.75463(15) 0.0269(4) Uani d 1 . .
    H H38 -0.1127 0.5332 0.6902 0.032 Uiso calc 1 . .
    C C39 0.08236(15) 0.03490(17) 0.78418(19) 0.0339(6) Uani d 0.710(3) A 1
    C C40 0.0490(2) 0.0299(2) 0.8685(2) 0.0446(6) Uani d 0.710(3) A 1
    H H40 0.0687 0.0854 0.9241 0.054 Uiso calc 0.710(3) A 1
    C C41 -0.0130(3) -0.0561(2) 0.8718(2) 0.0488(7) Uani d 0.710(3) A 1
    H H41 -0.0361 -0.0592 0.9297 0.059 Uiso calc 0.710(3) A 1
    C C42 -0.0411(3) -0.1370(2) 0.7912(2) 0.0431(7) Uani d 0.710(3) A 1
    H H42 -0.0829 -0.1961 0.7938 0.052 Uiso calc 0.710(3) A 1
    C C43 -0.0086(2) -0.1324(2) 0.7066(2) 0.0386(6) Uani d 0.710(3) A 1
    H H43 -0.0288 -0.1879 0.6510 0.046 Uiso calc 0.710(3) A 1
    C C44 0.0535(2) -0.04654(19) 0.7032(2) 0.0327(6) Uani d 0.710(3) A 1
    H H44 0.0764 -0.0435 0.6452 0.039 Uiso calc 0.710(3) A 1
    C C39' 0.1044(3) 0.0379(3) 0.8102(4) 0.0386(8) Uani d 0.290(3) A 2
    C C40' 0.1286(5) 0.0217(4) 0.8966(4) 0.0430(8) Uani d 0.290(3) A 2
    H H40' 0.1770 0.0698 0.9431 0.052 Uiso calc 0.290(3) A 2
    C C41' 0.0830(6) -0.0638(5) 0.9157(4) 0.0474(9) Uani d 0.290(3) A 2
    H H41' 0.1013 -0.0749 0.9746 0.057 Uiso calc 0.290(3) A 2
    C C42' 0.0109(5) -0.1329(4) 0.8489(5) 0.0452(9) Uani d 0.290(3) A 2
    H H42' -0.0226 -0.1902 0.8627 0.054 Uiso calc 0.290(3) A 2
    C C43' -0.0128(5) -0.1189(5) 0.7619(5) 0.0414(8) Uani d 0.290(3) A 2
    H H43' -0.0609 -0.1674 0.7154 0.050 Uiso calc 0.290(3) A 2
    C C44' 0.0340(5) -0.0336(5) 0.7431(4) 0.0393(7) Uani d 0.290(3) A 2
    H H44' 0.0177 -0.0240 0.6834 0.047 Uiso calc 0.290(3) A 2
    C C45 0.31048(16) 0.47243(16) 0.93911(14) 0.0224(4) Uani d 1 . .
    H H45 0.2610 0.5210 0.9257 0.027 Uiso calc 1 . .
    C C46 0.42338(17) 0.39635(17) 1.01665(15) 0.0257(4) Uani d 1 . .
    H H46 0.4677 0.3807 1.0654 0.031 Uiso calc 1 . .
    C C47 0.41053(16) 0.33881(16) 0.92439(14) 0.0240(4) Uani d 1 . .
    H H47 0.4449 0.2752 0.8979 0.029 Uiso calc 1 . .
    C C48 0.34210(18) 0.56187(18) 1.11202(15) 0.0293(5) Uani d 1 . .
    H H48A 0.3083 0.6213 1.0974 0.044 Uiso d 1 . .
    H H48B 0.4131 0.5848 1.1491 0.044 Uiso d 1 . .
    H H48C 0.2932 0.5335 1.1479 0.044 Uiso d 1 . .
    C C49 0.11486(18) 0.29409(18) 0.57262(15) 0.0296(5) Uani d 1 . .
    C C50 0.1022(2) 0.36033(19) 0.51683(16) 0.0344(5) Uani d 1 . .
    C C51 -0.0039(2) 0.3676(2) 0.4774(2) 0.0464(7) Uani d 1 . .
    H H51 -0.0151 0.4120 0.4391 0.056 Uiso calc 1 . .
    C C52 -0.0943(2) 0.3112(2) 0.4925(2) 0.0501(7) Uani d 1 . .
    H H52 -0.1659 0.3190 0.4658 0.060 Uiso calc 1 . .
    C C53 -0.0798(2) 0.2441(2) 0.54629(19) 0.0438(6) Uani d 1 . .
    H H53 -0.1409 0.2050 0.5560 0.053 Uiso calc 1 . .
    C C54 0.0256(2) 0.23475(19) 0.58583(17) 0.0350(5) Uani d 1 . .
    H H54 0.0369 0.1880 0.6218 0.042 Uiso calc 1 . .
    C C55 0.2007(2) 0.4181(2) 0.49696(18) 0.0395(6) Uani d 1 . .
    H H55A 0.2423 0.3694 0.4511 0.059 Uiso d 1 . .
    H H55B 0.2484 0.4483 0.5551 0.059 Uiso d 1 . .
    H H55C 0.1750 0.4738 0.4719 0.059 Uiso d 1 . .
loop_
    _atom_site_aniso_label
    _atom_site_aniso_U_11
    _atom_site_aniso_U_22
    _atom_site_aniso_U_33
    _atom_site_aniso_U_12
    _atom_site_aniso_U_13
    _atom_site_aniso_U_23
    Fe1 0.02012(16) 0.01441(15) 0.02301(16) -0.00056(11) 0.00536(11) 0.00665(11)
    O1 0.0399(9) 0.0239(8) 0.0262(7) 0.0005(7) 0.0085(7) 0.0030(6)
    N1 0.0235(8) 0.0148(8) 0.0236(8) -0.0022(6) 0.0039(7) 0.0057(6)
    N2 0.0221(8) 0.0136(7) 0.0201(8) 0.0002(6) 0.0014(6) 0.0047(6)
    N3 0.0195(8) 0.0184(8) 0.0203(8) 0.0002(6) 0.0026(6) 0.0070(6)
    N4 0.0241(8) 0.0170(8) 0.0210(8) -0.0035(6) 0.0020(7) 0.0039(6)
    N5 0.0200(8) 0.0183(8) 0.0275(9) -0.0019(6) 0.0051(7) 0.0091(7)
    N6 0.0206(8) 0.0251(9) 0.0234(8) -0.0040(7) 0.0029(7) 0.0073(7)
    N7 0.0256(9) 0.0180(8) 0.0302(9) -0.0028(7) 0.0065(7) 0.0051(7)
    C1 0.0319(11) 0.0155(9) 0.0283(10) -0.0027(8) 0.0071(9) 0.0059(8)
    C2 0.0339(12) 0.0158(10) 0.0353(11) -0.0008(8) 0.0058(9) 0.0112(9)
    C3 0.0306(11) 0.0144(9) 0.0332(11) -0.0001(8) 0.0018(9) 0.0079(8)
    C4 0.0265(10) 0.0140(9) 0.0207(9) -0.0011(7) 0.0008(8) 0.0038(7)
    C5 0.0226(9) 0.0149(9) 0.0201(9) 0.0000(7) 0.0000(7) 0.0029(7)
    C6 0.0205(9) 0.0167(9) 0.0197(9) -0.0004(7) 0.0015(7) 0.0053(7)
    C7 0.0222(10) 0.0167(9) 0.0254(10) -0.0007(7) 0.0051(8) 0.0050(8)
    C8 0.0202(9) 0.0172(9) 0.0235(9) -0.0010(7) 0.0037(8) 0.0052(8)
    C9 0.0203(9) 0.0157(9) 0.0172(8) -0.0022(7) 0.0010(7) 0.0043(7)
    C10 0.0218(9) 0.0148(9) 0.0172(8) -0.0015(7) 0.0020(7) 0.0045(7)
    C11 0.0238(10) 0.0168(9) 0.0180(9) 0.0007(7) 0.0021(7) 0.0056(7)
    C12 0.0248(10) 0.0211(10) 0.0305(10) 0.0027(8) 0.0057(8) 0.0105(8)
    C13 0.0253(10) 0.0214(10) 0.0299(10) 0.0056(8) 0.0053(8) 0.0110(8)
    C14 0.0217(10) 0.0192(9) 0.0215(9) 0.0028(7) 0.0000(8) 0.0073(8)
    C15 0.0180(9) 0.0242(10) 0.0194(9) 0.0020(8) 0.0005(7) 0.0031(8)
    C16 0.0186(9) 0.0225(10) 0.0222(9) -0.0027(8) 0.0027(8) 0.0023(8)
    C17 0.0244(11) 0.0263(11) 0.0369(12) -0.0063(9) 0.0106(9) 0.0016(9)
    C18 0.0296(11) 0.0222(11) 0.0431(13) -0.0070(9) 0.0171(10) 0.0002(9)
    C19 0.0263(10) 0.0190(10) 0.0280(10) -0.0070(8) 0.0075(8) 0.0033(8)
    C20 0.0361(12) 0.0168(10) 0.0299(11) -0.0071(9) 0.0098(9) 0.0040(8)
    C21 0.0222(10) 0.0125(9) 0.0303(10) -0.0010(7) 0.0027(8) 0.0061(8)
    C22 0.0293(11) 0.0213(10) 0.0295(11) 0.0019(8) -0.0021(9) 0.0040(8)
    C23 0.0257(11) 0.0215(10) 0.0401(12) -0.0002(8) -0.0058(9) 0.0060(9)
    C24 0.0241(11) 0.0203(10) 0.0462(13) 0.0039(8) 0.0046(10) 0.0040(10)
    C25 0.0317(11) 0.0222(11) 0.0326(11) 0.0030(9) 0.0065(9) 0.0032(9)
    C26 0.0272(11) 0.0208(10) 0.0284(10) 0.0014(8) 0.0018(9) 0.0060(8)
    C27 0.0208(9) 0.0135(9) 0.0261(10) 0.0011(7) 0.0047(8) 0.0071(7)
    C28 0.0324(11) 0.0179(10) 0.0266(10) 0.0003(8) 0.0008(9) 0.0091(8)
    C29 0.0333(12) 0.0163(10) 0.0396(12) -0.0045(9) -0.0050(10) 0.0077(9)
    C30 0.0291(11) 0.0172(10) 0.0465(13) -0.0027(8) 0.0046(10) 0.0147(9)
    C31 0.0384(13) 0.0277(11) 0.0317(11) -0.0008(9) 0.0102(10) 0.0145(9)
    C32 0.0345(11) 0.0190(10) 0.0256(10) -0.0049(8) 0.0055(9) 0.0047(8)
    C33 0.0200(9) 0.0225(10) 0.0262(10) -0.0005(8) 0.0036(8) 0.0051(8)
    C34 0.0269(11) 0.0274(11) 0.0259(10) 0.0007(9) 0.0042(9) 0.0053(9)
    C35 0.0277(11) 0.0270(11) 0.0304(11) -0.0017(9) 0.0106(9) 0.0012(9)
    C36 0.0219(10) 0.0204(10) 0.0443(13) 0.0012(8) 0.0107(9) 0.0085(9)
    C37 0.0210(10) 0.0266(11) 0.0371(12) 0.0006(8) 0.0003(9) 0.0089(9)
    C38 0.0241(10) 0.0287(11) 0.0261(10) 0.0025(8) 0.0025(8) 0.0053(9)
    C39 0.0362(12) 0.0202(10) 0.0475(14) -0.0028(10) 0.0134(11) 0.0115(10)
    C40 0.0508(13) 0.0324(11) 0.0524(13) -0.0122(11) 0.0136(12) 0.0136(11)
    C41 0.0549(13) 0.0363(12) 0.0594(14) -0.0140(11) 0.0163(12) 0.0188(11)
    C42 0.0425(13) 0.0271(11) 0.0641(15) -0.0055(11) 0.0141(12) 0.0184(11)
    C43 0.0350(13) 0.0198(11) 0.0596(15) -0.0010(10) 0.0105(12) 0.0088(12)
    C44 0.0293(12) 0.0187(10) 0.0510(14) -0.0003(9) 0.0112(11) 0.0098(10)
    C39' 0.0400(15) 0.0239(14) 0.0525(16) -0.0055(13) 0.0152(14) 0.0101(13)
    C40' 0.0490(16) 0.0297(14) 0.0531(16) -0.0082(14) 0.0167(15) 0.0139(14)
    C41' 0.0541(17) 0.0339(16) 0.0570(17) -0.0093(16) 0.0170(16) 0.0154(15)
    C42' 0.0477(17) 0.0308(16) 0.0609(18) -0.0076(15) 0.0172(16) 0.0169(15)
    C43' 0.0413(15) 0.0258(13) 0.0603(16) -0.0052(12) 0.0136(14) 0.0156(14)
    C44' 0.0388(13) 0.0240(12) 0.0568(15) -0.0051(12) 0.0115(13) 0.0133(12)
    C45 0.0204(9) 0.0237(10) 0.0246(10) -0.0008(8) 0.0037(8) 0.0093(8)
    C46 0.0225(10) 0.0301(11) 0.0282(10) -0.0010(8) 0.0022(8) 0.0146(9)
    C47 0.0214(10) 0.0231(10) 0.0303(11) 0.0012(8) 0.0059(8) 0.0116(9)
    C48 0.0293(11) 0.0315(12) 0.0242(10) -0.0047(9) 0.0036(9) 0.0042(9)
    C49 0.0302(11) 0.0294(11) 0.0261(10) -0.0020(9) -0.0002(9) 0.0043(9)
    C50 0.0375(13) 0.0360(13) 0.0301(11) -0.0008(10) -0.0006(10) 0.0117(10)
    C51 0.0398(14) 0.0577(17) 0.0471(15) -0.0045(13) -0.0084(12) 0.0275(14)
    C52 0.0325(14) 0.0608(19) 0.0584(18) -0.0022(13) -0.0091(12) 0.0238(15)
    C53 0.0361(14) 0.0482(16) 0.0430(14) -0.0152(12) -0.0041(11) 0.0108(12)
    C54 0.0352(12) 0.0334(13) 0.0340(12) -0.0082(10) 0.0006(10) 0.0077(10)
    C55 0.0421(14) 0.0446(15) 0.0370(13) -0.0018(11) -0.0013(11) 0.0220(11)
_geom_special_details
;
;
loop_
    _geom_bond_atom_site_label_1
    _geom_bond_atom_site_label_2
    _geom_bond_site_symmetry_2
    _geom_bond_distance
    _geom_bond_publ_flag
    Fe1 N7 . 1.8406(18) y
    Fe1 N1 . 1.9992(17) y
    Fe1 N4 . 2.0030(17) y
    Fe1 N2 . 2.0105(16) y
    Fe1 N3 . 2.0159(16) y
    Fe1 N5 . 2.0651(17) y
    O1 N7 . 1.257(2) ?
    N1 C1 . 1.376(2) ?
    N1 C4 . 1.378(3) ?
    N2 C6 . 1.376(2) ?
    N2 C9 . 1.382(2) ?
    N3 C14 . 1.377(2) ?
    N3 C11 . 1.383(2) ?
    N4 C16 . 1.379(3) ?
    N4 C19 . 1.380(3) ?
    N5 C45 . 1.330(3) ?
    N5 C47 . 1.381(3) ?
    N6 C45 . 1.348(3) ?
    N6 C46 . 1.372(3) ?
    N6 C48 . 1.463(3) ?
    N7 C49 . 1.464(3) ?
    C1 C20 . 1.396(3) ?
    C1 C2 . 1.448(3) ?
    C2 C3 . 1.346(3) ?
    C2 H2 . 0.9500 ?
    C3 C4 . 1.447(3) ?
    C3 H3 . 0.9500 ?
    C4 C5 . 1.393(3) ?
    C5 C6 . 1.399(3) ?
    C5 C21 . 1.505(3) ?
    C6 C7 . 1.441(3) ?
    C7 C8 . 1.361(3) ?
    C7 H7 . 0.9500 ?
    C8 C9 . 1.448(3) ?
    C8 H8 . 0.9500 ?
    C9 C10 . 1.394(3) ?
    C10 C11 . 1.395(3) ?
    C10 C27 . 1.505(3) ?
    C11 C12 . 1.437(3) ?
    C12 C13 . 1.356(3) ?
    C12 H12 . 0.9500 ?
    C13 C14 . 1.441(3) ?
    C13 H13 . 0.9500 ?
    C14 C15 . 1.396(3) ?
    C15 C16 . 1.393(3) ?
    C15 C33 . 1.502(3) ?
    C16 C17 . 1.444(3) ?
    C17 C18 . 1.353(3) ?
    C17 H17 . 0.9500 ?
    C18 C19 . 1.450(3) ?
    C18 H18 . 0.9500 ?
    C19 C20 . 1.390(3) ?
    C20 C39 . 1.517(3) ?
    C20 C39' . 1.534(4) ?
    C21 C22 . 1.391(3) ?
    C21 C26 . 1.396(3) ?
    C22 C23 . 1.394(3) ?
    C22 H22 . 0.9500 ?
    C23 C24 . 1.388(3) ?
    C23 H23 . 0.9500 ?
    C24 C25 . 1.392(3) ?
    C24 H24 . 0.9500 ?
    C25 C26 . 1.391(3) ?
    C25 H25 . 0.9500 ?
    C26 H26 . 0.9500 ?
    C27 C32 . 1.383(3) ?
    C27 C28 . 1.398(3) ?
    C28 C29 . 1.400(3) ?
    C28 H28 . 0.9500 ?
    C29 C30 . 1.392(3) ?
    C29 H29 . 0.9500 ?
    C30 C31 . 1.378(3) ?
    C30 H30 . 0.9500 ?
    C31 C32 . 1.396(3) ?
    C31 H31 . 0.9500 ?
    C32 H32 . 0.9500 ?
    C33 C34 . 1.395(3) ?
    C33 C38 . 1.398(3) ?
    C34 C35 . 1.401(3) ?
    C34 H34 . 0.9500 ?
    C35 C36 . 1.380(3) ?
    C35 H35 . 0.9500 ?
    C36 C37 . 1.385(3) ?
    C36 H36 . 0.9500 ?
    C37 C38 . 1.399(3) ?
    C37 H37 . 0.9500 ?
    C38 H38 . 0.9500 ?
    C39 C40 . 1.383(3) ?
    C39 C44 . 1.387(3) ?
    C40 C41 . 1.387(3) ?
    C40 H40 . 0.9500 ?
    C41 C42 . 1.378(3) ?
    C41 H41 . 0.9500 ?
    C42 C43 . 1.382(3) ?
    C42 H42 . 0.9500 ?
    C43 C44 . 1.386(3) ?
    C43 H43 . 0.9500 ?
    C44 H44 . 0.9500 ?
    C39' C44' . 1.387(3) ?
    C39' C40' . 1.389(3) ?
    C40' C41' . 1.385(3) ?
    C40' H40' . 0.9500 ?
    C41' C42' . 1.383(3) ?
    C41' H41' . 0.9500 ?
    C42' C43' . 1.385(3) ?
    C42' H42' . 0.9500 ?
    C43' C44' . 1.386(3) ?
    C43' H43' . 0.9500 ?
    C44' H44' . 0.9500 ?
    C45 H45 . 0.9500 ?
    C46 C47 . 1.366(3) ?
    C46 H46 . 0.9500 ?
    C47 H47 . 0.9500 ?
    C48 H48A . 0.9800 ?
    C48 H48B . 0.9800 ?
    C48 H48C . 0.9800 ?
    C49 C50 . 1.398(3) ?
    C49 C54 . 1.400(3) ?
    C50 C51 . 1.392(3) ?
    C50 C55 . 1.516(3) ?
    C51 C52 . 1.398(4) ?
    C51 H51 . 0.9500 ?
    C52 C53 . 1.387(4) ?
    C52 H52 . 0.9500 ?
    C53 C54 . 1.392(4) ?
    C53 H53 . 0.9500 ?
    C54 H54 . 0.9500 ?
    C55 H55A . 0.9800 ?
    C55 H55B . 0.9800 ?
    C55 H55C . 0.9800 ?
loop_
    _geom_angle_atom_site_label_1
    _geom_angle_atom_site_label_2
    _geom_angle_atom_site_label_3
    _geom_angle_site_symmetry_1
    _geom_angle_site_symmetry_3
    _geom_angle
    _geom_angle_publ_flag
    N7 Fe1 N1 . . 88.22(7) ?
    N7 Fe1 N4 . . 92.86(7) ?
    N1 Fe1 N4 . . 90.81(7) ?
    N7 Fe1 N2 . . 90.38(7) ?
    N1 Fe1 N2 . . 89.75(7) ?
    N4 Fe1 N2 . . 176.73(6) ?
    N7 Fe1 N3 . . 93.95(7) ?
    N1 Fe1 N3 . . 177.80(7) ?
    N4 Fe1 N3 . . 89.48(7) ?
    N2 Fe1 N3 . . 89.84(7) ?
    N7 Fe1 N5 . . 177.15(7) ?
    N1 Fe1 N5 . . 89.01(7) ?
    N4 Fe1 N5 . . 86.52(6) ?
    N2 Fe1 N5 . . 90.27(6) ?
    N3 Fe1 N5 . . 88.83(7) ?
    C1 N1 C4 . . 106.02(16) ?
    C1 N1 Fe1 . . 126.48(14) ?
    C4 N1 Fe1 . . 127.41(13) ?
    C6 N2 C9 . . 105.32(16) ?
    C6 N2 Fe1 . . 127.36(13) ?
    C9 N2 Fe1 . . 127.29(13) ?
    C14 N3 C11 . . 105.59(16) ?
    C14 N3 Fe1 . . 127.36(13) ?
    C11 N3 Fe1 . . 127.05(13) ?
    C16 N4 C19 . . 105.71(17) ?
    C16 N4 Fe1 . . 127.68(14) ?
    C19 N4 Fe1 . . 126.55(14) ?
    C45 N5 C47 . . 105.31(17) ?
    C45 N5 Fe1 . . 126.23(14) ?
    C47 N5 Fe1 . . 128.22(14) ?
    C45 N6 C46 . . 107.23(17) ?
    C45 N6 C48 . . 126.44(18) ?
    C46 N6 C48 . . 126.20(18) ?
    O1 N7 C49 . . 111.42(17) ?
    O1 N7 Fe1 . . 122.54(14) ?
    C49 N7 Fe1 . . 126.03(14) ?
    N1 C1 C20 . . 125.95(19) ?
    N1 C1 C2 . . 109.86(18) ?
    C20 C1 C2 . . 124.18(19) ?
    C3 C2 C1 . . 107.11(18) ?
    C3 C2 H2 . . 126.4 ?
    C1 C2 H2 . . 126.4 ?
    C2 C3 C4 . . 107.19(19) ?
    C2 C3 H3 . . 126.4 ?
    C4 C3 H3 . . 126.4 ?
    N1 C4 C5 . . 126.01(18) ?
    N1 C4 C3 . . 109.82(17) ?
    C5 C4 C3 . . 124.17(19) ?
    C4 C5 C6 . . 123.69(18) ?
    C4 C5 C21 . . 118.14(17) ?
    C6 C5 C21 . . 118.17(17) ?
    N2 C6 C5 . . 125.63(18) ?
    N2 C6 C7 . . 111.00(16) ?
    C5 C6 C7 . . 123.34(18) ?
    C8 C7 C6 . . 106.51(17) ?
    C8 C7 H7 . . 126.7 ?
    C6 C7 H7 . . 126.7 ?
    C7 C8 C9 . . 106.94(17) ?
    C7 C8 H8 . . 126.5 ?
    C9 C8 H8 . . 126.5 ?
    N2 C9 C10 . . 125.88(17) ?
    N2 C9 C8 . . 110.22(16) ?
    C10 C9 C8 . . 123.90(17) ?
    C9 C10 C11 . . 124.00(18) ?
    C9 C10 C27 . . 117.87(17) ?
    C11 C10 C27 . . 118.07(17) ?
    N3 C11 C10 . . 125.90(17) ?
    N3 C11 C12 . . 110.10(17) ?
    C10 C11 C12 . . 123.95(18) ?
    C13 C12 C11 . . 107.15(18) ?
    C13 C12 H12 . . 126.4 ?
    C11 C12 H12 . . 126.4 ?
    C12 C13 C14 . . 106.88(18) ?
    C12 C13 H13 . . 126.6 ?
    C14 C13 H13 . . 126.6 ?
    N3 C14 C15 . . 125.67(18) ?
    N3 C14 C13 . . 110.25(17) ?
    C15 C14 C13 . . 123.99(18) ?
    C16 C15 C14 . . 123.85(18) ?
    C16 C15 C33 . . 118.98(18) ?
    C14 C15 C33 . . 117.14(18) ?
    N4 C16 C15 . . 125.80(18) ?
    N4 C16 C17 . . 110.35(18) ?
    C15 C16 C17 . . 123.81(19) ?
    C18 C17 C16 . . 106.94(19) ?
    C18 C17 H17 . . 126.5 ?
    C16 C17 H17 . . 126.5 ?
    C17 C18 C19 . . 107.05(19) ?
    C17 C18 H18 . . 126.5 ?
    C19 C18 H18 . . 126.5 ?
    N4 C19 C20 . . 125.71(19) ?
    N4 C19 C18 . . 109.94(19) ?
    C20 C19 C18 . . 124.31(19) ?
    C19 C20 C1 . . 124.37(19) ?
    C19 C20 C39 . . 115.73(15) ?
    C1 C20 C39 . . 119.39(15) ?
    C19 C20 C39' . . 120.97(16) ?
    C1 C20 C39' . . 113.99(16) ?
    C22 C21 C26 . . 119.05(19) ?
    C22 C21 C5 . . 120.38(18) ?
    C26 C21 C5 . . 120.57(18) ?
    C21 C22 C23 . . 120.4(2) ?
    C21 C22 H22 . . 119.8 ?
    C23 C22 H22 . . 119.8 ?
    C24 C23 C22 . . 120.3(2) ?
    C24 C23 H23 . . 119.8 ?
    C22 C23 H23 . . 119.8 ?
    C23 C24 C25 . . 119.6(2) ?
    C23 C24 H24 . . 120.2 ?
    C25 C24 H24 . . 120.2 ?
    C26 C25 C24 . . 120.1(2) ?
    C26 C25 H25 . . 120.0 ?
    C24 C25 H25 . . 120.0 ?
    C25 C26 C21 . . 120.6(2) ?
    C25 C26 H26 . . 119.7 ?
    C21 C26 H26 . . 119.7 ?
    C32 C27 C28 . . 118.70(18) ?
    C32 C27 C10 . . 120.36(18) ?
    C28 C27 C10 . . 120.94(17) ?
    C27 C28 C29 . . 120.2(2) ?
    C27 C28 H28 . . 119.9 ?
    C29 C28 H28 . . 119.9 ?
    C30 C29 C28 . . 120.3(2) ?
    C30 C29 H29 . . 119.9 ?
    C28 C29 H29 . . 119.9 ?
    C31 C30 C29 . . 119.5(2) ?
    C31 C30 H30 . . 120.3 ?
    C29 C30 H30 . . 120.3 ?
    C30 C31 C32 . . 120.3(2) ?
    C30 C31 H31 . . 119.9 ?
    C32 C31 H31 . . 119.9 ?
    C27 C32 C31 . . 121.0(2) ?
    C27 C32 H32 . . 119.5 ?
    C31 C32 H32 . . 119.5 ?
    C34 C33 C38 . . 118.70(19) ?
    C34 C33 C15 . . 120.68(18) ?
    C38 C33 C15 . . 120.57(18) ?
    C33 C34 C35 . . 120.8(2) ?
    C33 C34 H34 . . 119.6 ?
    C35 C34 H34 . . 119.6 ?
    C36 C35 C34 . . 119.9(2) ?
    C36 C35 H35 . . 120.1 ?
    C34 C35 H35 . . 120.1 ?
    C35 C36 C37 . . 120.1(2) ?
    C35 C36 H36 . . 119.9 ?
    C37 C36 H36 . . 119.9 ?
    C36 C37 C38 . . 120.2(2) ?
    C36 C37 H37 . . 119.9 ?
    C38 C37 H37 . . 119.9 ?
    C33 C38 C37 . . 120.3(2) ?
    C33 C38 H38 . . 119.9 ?
    C37 C38 H38 . . 119.9 ?
    C40 C39 C44 . . 119.6(2) ?
    C40 C39 C20 . . 119.7(2) ?
    C44 C39 C20 . . 120.6(2) ?
    C39 C40 C41 . . 120.1(2) ?
    C39 C40 H40 . . 119.9 ?
    C41 C40 H40 . . 119.9 ?
    C42 C41 C40 . . 120.0(2) ?
    C42 C41 H41 . . 120.0 ?
    C40 C41 H41 . . 120.0 ?
    C41 C42 C43 . . 120.2(2) ?
    C41 C42 H42 . . 119.9 ?
    C43 C42 H42 . . 119.9 ?
    C42 C43 C44 . . 119.8(2) ?
    C42 C43 H43 . . 120.1 ?
    C44 C43 H43 . . 120.1 ?
    C43 C44 C39 . . 120.2(2) ?
    C43 C44 H44 . . 119.9 ?
    C39 C44 H44 . . 119.9 ?
    C44' C39' C40' . . 118.7(3) ?
    C44' C39' C20 . . 115.9(4) ?
    C40' C39' C20 . . 125.4(4) ?
    C41' C40' C39' . . 120.8(3) ?
    C41' C40' H40' . . 119.6 ?
    C39' C40' H40' . . 119.6 ?
    C42' C41' C40' . . 119.7(3) ?
    C42' C41' H41' . . 120.1 ?
    C40' C41' H41' . . 120.1 ?
    C41' C42' C43' . . 120.2(3) ?
    C41' C42' H42' . . 119.9 ?
    C43' C42' H42' . . 119.9 ?
    C42' C43' C44' . . 119.6(3) ?
    C42' C43' H43' . . 120.2 ?
    C44' C43' H43' . . 120.2 ?
    C43' C44' C39' . . 120.9(3) ?
    C43' C44' H44' . . 119.5 ?
    C39' C44' H44' . . 119.5 ?
    N5 C45 N6 . . 111.56(18) ?
    N5 C45 H45 . . 124.2 ?
    N6 C45 H45 . . 124.2 ?
    C47 C46 N6 . . 106.35(18) ?
    C47 C46 H46 . . 126.8 ?
    N6 C46 H46 . . 126.8 ?
    C46 C47 N5 . . 109.54(18) ?
    C46 C47 H47 . . 125.2 ?
    N5 C47 H47 . . 125.2 ?
    N6 C48 H48A . . 109.5 ?
    N6 C48 H48B . . 109.5 ?
    H48A C48 H48B . . 109.5 ?
    N6 C48 H48C . . 109.5 ?
    H48A C48 H48C . . 109.5 ?
    H48B C48 H48C . . 109.5 ?
    C50 C49 C54 . . 121.5(2) ?
    C50 C49 N7 . . 119.3(2) ?
    C54 C49 N7 . . 119.0(2) ?
    C51 C50 C49 . . 117.2(2) ?
    C51 C50 C55 . . 121.6(2) ?
    C49 C50 C55 . . 121.2(2) ?
    C50 C51 C52 . . 121.8(2) ?
    C50 C51 H51 . . 119.1 ?
    C52 C51 H51 . . 119.1 ?
    C53 C52 C51 . . 120.2(2) ?
    C53 C52 H52 . . 119.9 ?
    C51 C52 H52 . . 119.9 ?
    C52 C53 C54 . . 119.1(2) ?
    C52 C53 H53 . . 120.5 ?
    C54 C53 H53 . . 120.5 ?
    C53 C54 C49 . . 120.1(2) ?
    C53 C54 H54 . . 119.9 ?
    C49 C54 H54 . . 119.9 ?
    C50 C55 H55A . . 109.5 ?
    C50 C55 H55B . . 109.5 ?
    H55A C55 H55B . . 109.5 ?
    C50 C55 H55C . . 109.5 ?
    H55A C55 H55C . . 109.5 ?
    H55B C55 H55C . . 109.5 ?
loop_
    _geom_torsion_atom_site_label_1
    _geom_torsion_atom_site_label_2
    _geom_torsion_atom_site_label_3
    _geom_torsion_atom_site_label_4
    _geom_torsion_site_symmetry_1
    _geom_torsion_site_symmetry_2
    _geom_torsion_site_symmetry_3
    _geom_torsion_site_symmetry_4
    _geom_torsion
    _geom_torsion_publ_flag
    N1 Fe1 N7 O1 . . . . -50.99(16) ?
    N4 Fe1 N7 O1 . . . . -141.71(16) ?
    N2 Fe1 N7 O1 . . . . 38.74(16) ?
    N3 Fe1 N7 O1 . . . . 128.61(16) ?
    N1 Fe1 N7 C49 . . . . 127.69(17) ?
    N4 Fe1 N7 C49 . . . . 36.97(17) ?
    N2 Fe1 N7 C49 . . . . -142.57(17) ?
    N3 Fe1 N7 C49 . . . . -52.70(17) ?
    C4 N1 C1 C20 . . . . -178.8(2) ?
    Fe1 N1 C1 C20 . . . . -1.9(3) ?
    C4 N1 C1 C2 . . . . 0.6(2) ?
    Fe1 N1 C1 C2 . . . . 177.43(14) ?
    N1 C1 C2 C3 . . . . -0.2(2) ?
    C20 C1 C2 C3 . . . . 179.2(2) ?
    C1 C2 C3 C4 . . . . -0.3(2) ?
    C1 N1 C4 C5 . . . . 178.72(19) ?
    Fe1 N1 C4 C5 . . . . 1.9(3) ?
    C1 N1 C4 C3 . . . . -0.8(2) ?
    Fe1 N1 C4 C3 . . . . -177.57(13) ?
    C2 C3 C4 N1 . . . . 0.7(2) ?
    C2 C3 C4 C5 . . . . -178.82(19) ?
    N1 C4 C5 C6 . . . . 0.8(3) ?
    C3 C4 C5 C6 . . . . -179.79(19) ?
    N1 C4 C5 C21 . . . . -178.29(18) ?
    C3 C4 C5 C21 . . . . 1.1(3) ?
    C9 N2 C6 C5 . . . . 178.61(18) ?
    Fe1 N2 C6 C5 . . . . -2.9(3) ?
    C9 N2 C6 C7 . . . . 0.4(2) ?
    Fe1 N2 C6 C7 . . . . 178.86(13) ?
    C4 C5 C6 N2 . . . . -0.3(3) ?
    C21 C5 C6 N2 . . . . 178.81(17) ?
    C4 C5 C6 C7 . . . . 177.76(18) ?
    C21 C5 C6 C7 . . . . -3.1(3) ?
    N2 C6 C7 C8 . . . . -0.2(2) ?
    C5 C6 C7 C8 . . . . -178.53(18) ?
    C6 C7 C8 C9 . . . . 0.0(2) ?
    C6 N2 C9 C10 . . . . -179.75(18) ?
    Fe1 N2 C9 C10 . . . . 1.8(3) ?
    C6 N2 C9 C8 . . . . -0.4(2) ?
    Fe1 N2 C9 C8 . . . . -178.86(12) ?
    C7 C8 C9 N2 . . . . 0.2(2) ?
    C7 C8 C9 C10 . . . . 179.63(18) ?
    N2 C9 C10 C11 . . . . -2.7(3) ?
    C8 C9 C10 C11 . . . . 177.99(18) ?
    N2 C9 C10 C27 . . . . -179.73(17) ?
    C8 C9 C10 C27 . . . . 1.0(3) ?
    C14 N3 C11 C10 . . . . -179.38(18) ?
    Fe1 N3 C11 C10 . . . . 0.4(3) ?
    C14 N3 C11 C12 . . . . -1.8(2) ?
    Fe1 N3 C11 C12 . . . . 178.00(13) ?
    C9 C10 C11 N3 . . . . 1.6(3) ?
    C27 C10 C11 N3 . . . . 178.59(17) ?
    C9 C10 C11 C12 . . . . -175.72(19) ?
    C27 C10 C11 C12 . . . . 1.3(3) ?
    N3 C11 C12 C13 . . . . 1.6(2) ?
    C10 C11 C12 C13 . . . . 179.29(19) ?
    C11 C12 C13 C14 . . . . -0.8(2) ?
    C11 N3 C14 C15 . . . . -175.27(18) ?
    Fe1 N3 C14 C15 . . . . 5.0(3) ?
    C11 N3 C14 C13 . . . . 1.3(2) ?
    Fe1 N3 C14 C13 . . . . -178.49(13) ?
    C12 C13 C14 N3 . . . . -0.3(2) ?
    C12 C13 C14 C15 . . . . 176.31(19) ?
    N3 C14 C15 C16 . . . . -1.9(3) ?
    C13 C14 C15 C16 . . . . -178.01(19) ?
    N3 C14 C15 C33 . . . . 175.84(18) ?
    C13 C14 C15 C33 . . . . -0.3(3) ?
    C19 N4 C16 C15 . . . . -177.98(19) ?
    Fe1 N4 C16 C15 . . . . -0.8(3) ?
    C19 N4 C16 C17 . . . . -0.2(2) ?
    Fe1 N4 C16 C17 . . . . 177.06(14) ?
    C14 C15 C16 N4 . . . . -0.3(3) ?
    C33 C15 C16 N4 . . . . -178.01(18) ?
    C14 C15 C16 C17 . . . . -177.84(19) ?
    C33 C15 C16 C17 . . . . 4.5(3) ?
    N4 C16 C17 C18 . . . . 0.0(2) ?
    C15 C16 C17 C18 . . . . 177.9(2) ?
    C16 C17 C18 C19 . . . . 0.1(3) ?
    C16 N4 C19 C20 . . . . 178.1(2) ?
    Fe1 N4 C19 C20 . . . . 0.8(3) ?
    C16 N4 C19 C18 . . . . 0.2(2) ?
    Fe1 N4 C19 C18 . . . . -177.01(14) ?
    C17 C18 C19 N4 . . . . -0.2(3) ?
    C17 C18 C19 C20 . . . . -178.1(2) ?
    N4 C19 C20 C1 . . . . 2.3(4) ?
    C18 C19 C20 C1 . . . . 179.9(2) ?
    N4 C19 C20 C39 . . . . -169.4(2) ?
    C18 C19 C20 C39 . . . . 8.1(3) ?
    N4 C19 C20 C39' . . . . 172.4(3) ?
    C18 C19 C20 C39' . . . . -10.1(4) ?
    N1 C1 C20 C19 . . . . -1.7(4) ?
    C2 C1 C20 C19 . . . . 179.0(2) ?
    N1 C1 C20 C39 . . . . 169.7(2) ?
    C2 C1 C20 C39 . . . . -9.6(3) ?
    N1 C1 C20 C39' . . . . -172.4(3) ?
    C2 C1 C20 C39' . . . . 8.3(4) ?
    C4 C5 C21 C22 . . . . -76.4(2) ?
    C6 C5 C21 C22 . . . . 104.5(2) ?
    C4 C5 C21 C26 . . . . 102.9(2) ?
    C6 C5 C21 C26 . . . . -76.3(2) ?
    C26 C21 C22 C23 . . . . -0.3(3) ?
    C5 C21 C22 C23 . . . . 178.93(19) ?
    C21 C22 C23 C24 . . . . -0.1(3) ?
    C22 C23 C24 C25 . . . . 0.2(3) ?
    C23 C24 C25 C26 . . . . 0.1(3) ?
    C24 C25 C26 C21 . . . . -0.5(3) ?
    C22 C21 C26 C25 . . . . 0.6(3) ?
    C5 C21 C26 C25 . . . . -178.62(19) ?
    C9 C10 C27 C32 . . . . 71.9(2) ?
    C11 C10 C27 C32 . . . . -105.4(2) ?
    C9 C10 C27 C28 . . . . -107.7(2) ?
    C11 C10 C27 C28 . . . . 75.1(2) ?
    C32 C27 C28 C29 . . . . -2.1(3) ?
    C10 C27 C28 C29 . . . . 177.46(19) ?
    C27 C28 C29 C30 . . . . 0.7(3) ?
    C28 C29 C30 C31 . . . . 0.7(3) ?
    C29 C30 C31 C32 . . . . -0.6(3) ?
    C28 C27 C32 C31 . . . . 2.3(3) ?
    C10 C27 C32 C31 . . . . -177.3(2) ?
    C30 C31 C32 C27 . . . . -0.9(3) ?
    C16 C15 C33 C34 . . . . 77.4(3) ?
    C14 C15 C33 C34 . . . . -100.5(2) ?
    C16 C15 C33 C38 . . . . -105.0(2) ?
    C14 C15 C33 C38 . . . . 77.1(3) ?
    C38 C33 C34 C35 . . . . -1.3(3) ?
    C15 C33 C34 C35 . . . . 176.3(2) ?
    C33 C34 C35 C36 . . . . -0.1(3) ?
    C34 C35 C36 C37 . . . . 1.4(3) ?
    C35 C36 C37 C38 . . . . -1.3(3) ?
    C34 C33 C38 C37 . . . . 1.5(3) ?
    C15 C33 C38 C37 . . . . -176.1(2) ?
    C36 C37 C38 C33 . . . . -0.2(3) ?
    C19 C20 C39 C40 . . . . -70.3(2) ?
    C1 C20 C39 C40 . . . . 117.5(2) ?
    C39' C20 C39 C40 . . . . 42.0(5) ?
    C19 C20 C39 C44 . . . . 109.7(2) ?
    C1 C20 C39 C44 . . . . -62.4(2) ?
    C39' C20 C39 C44 . . . . -137.9(5) ?
    C44 C39 C40 C41 . . . . -0.1(2) ?
    C20 C39 C40 C41 . . . . 179.96(18) ?
    C39 C40 C41 C42 . . . . 0.3(4) ?
    C40 C41 C42 C43 . . . . -0.7(4) ?
    C41 C42 C43 C44 . . . . 0.8(4) ?
    C42 C43 C44 C39 . . . . -0.5(4) ?
    C40 C39 C44 C43 . . . . 0.2(3) ?
    C20 C39 C44 C43 . . . . -179.88(17) ?
    C19 C20 C39' C44' . . . . 89.8(4) ?
    C1 C20 C39' C44' . . . . -99.1(3) ?
    C39 C20 C39' C44' . . . . 13.4(5) ?
    C19 C20 C39' C40' . . . . -90.7(3) ?
    C1 C20 C39' C40' . . . . 80.3(3) ?
    C39 C20 C39' C40' . . . . -167.1(5) ?
    C44' C39' C40' C41' . . . . -0.4(3) ?
    C20 C39' C40' C41' . . . . -179.8(2) ?
    C39' C40' C41' C42' . . . . -1.2(5) ?
    C40' C41' C42' C43' . . . . 2.3(6) ?
    C41' C42' C43' C44' . . . . -1.7(6) ?
    C42' C43' C44' C39' . . . . 0.0(6) ?
    C40' C39' C44' C43' . . . . 1.0(4) ?
    C20 C39' C44' C43' . . . . -179.5(3) ?
    C47 N5 C45 N6 . . . . 0.9(2) ?
    Fe1 N5 C45 N6 . . . . 175.57(12) ?
    C46 N6 C45 N5 . . . . -0.7(2) ?
    C48 N6 C45 N5 . . . . -176.69(18) ?
    C45 N6 C46 C47 . . . . 0.3(2) ?
    C48 N6 C46 C47 . . . . 176.25(18) ?
    N6 C46 C47 N5 . . . . 0.3(2) ?
    C45 N5 C47 C46 . . . . -0.7(2) ?
    Fe1 N5 C47 C46 . . . . -175.24(13) ?
    O1 N7 C49 C50 . . . . -74.2(2) ?
    Fe1 N7 C49 C50 . . . . 107.0(2) ?
    O1 N7 C49 C54 . . . . 101.4(2) ?
    Fe1 N7 C49 C54 . . . . -77.4(2) ?
    C54 C49 C50 C51 . . . . 2.1(4) ?
    N7 C49 C50 C51 . . . . 177.6(2) ?
    C54 C49 C50 C55 . . . . -175.3(2) ?
    N7 C49 C50 C55 . . . . 0.2(3) ?
    C49 C50 C51 C52 . . . . 0.0(4) ?
    C55 C50 C51 C52 . . . . 177.4(3) ?
    C50 C51 C52 C53 . . . . -1.4(5) ?
    C51 C52 C53 C54 . . . . 0.8(4) ?
    C52 C53 C54 C49 . . . . 1.2(4) ?
    C50 C49 C54 C53 . . . . -2.7(4) ?
    N7 C49 C54 C53 . . . . -178.3(2) ?
_shelx_res_checksum     66331
_shelxl_version_number        2.013
_iucr_refine_instructions_details
;
TITL 13187 in P-1
CELL 0.71073  12.1749  13.4571  15.0439 107.450  94.800  90.987
ZERR    2.00   0.0012   0.0013   0.0015   0.002   0.002   0.002
LATT  1
SFAC C   H  N  O CL FE
UNIT 112 86 14 2 4  2
TEMP -173
SIZE 0.08 0.15 0.54
ACTA
conf
wpdb -1
BOND $h
htab
sadi 0.004 c20 c39 c20 c39'
sadi 0.004 c39 c40 c40 c41 c41 c42 c42 c43 c43 c44 c44 c39
sadi 0.004 c39' c40' c40' c41' c41' c42' c42' c43' c43' c44' c44' c39' c39 c40
sadi 0.008 c39 c41 c41 c43 c43 c39 c40 c42 c42 c44 c44 c40
sadi 0.008 c39' c41' c41' c43' c43' c39' c40' c42' c42' c44' c44' c40' c39 c41
flat 0.008 c20 c39 c40 c41 c42 c43 c43 c44
flat 0.008 c20 c39' c40' c41' c42' c43' c43' c44'
delu 0.003 c39 > c44
delu 0.003 c39' > c44'
simu 0.003 c39 > c44'
L.S. 8 4
FMAP 2
PLAN 20
WGHT    0.117000
FVAR      26.70545   0.70966
FE1   6    0.279121    0.334456    0.736379    11.00000    0.02012    0.01441 =
         0.02301    0.00665    0.00536   -0.00056
O1    4    0.281192    0.224680    0.551622    11.00000    0.03990    0.02386 =
         0.02623    0.00298    0.00851    0.00050
N1    3    0.321608    0.190788    0.733596    11.00000    0.02353    0.01482 =
         0.02364    0.00571    0.00386   -0.00222
N2    3    0.428280    0.361533    0.698028    11.00000    0.02215    0.01358 =
         0.02009    0.00469    0.00140    0.00025
N3    3    0.239614    0.481464    0.744024    11.00000    0.01951    0.01838 =
         0.02029    0.00695    0.00260    0.00021
N4    3    0.133666    0.311956    0.782132    11.00000    0.02406    0.01701 =
         0.02100    0.00394    0.00201   -0.00351
N5    3    0.339887    0.387356    0.875519    11.00000    0.02000    0.01825 =
         0.02752    0.00908    0.00506   -0.00187
N6    3    0.359596    0.481166    1.024965    11.00000    0.02061    0.02506 =
         0.02341    0.00726    0.00289   -0.00399
N7    3    0.225302    0.280625    0.612690    11.00000    0.02564    0.01802 =
         0.03016    0.00512    0.00653   -0.00276
C1    1    0.256823    0.116569    0.753143    11.00000    0.03187    0.01552 =
         0.02828    0.00590    0.00709   -0.00267
C2    1    0.315211    0.021041    0.739367    11.00000    0.03389    0.01578 =
         0.03526    0.01121    0.00582   -0.00076
AFIX  43
H2    2    0.288659   -0.041738    0.748320    11.00000   -1.20000
AFIX   0
C3    1    0.414207    0.037943    0.711483    11.00000    0.03059    0.01439 =
         0.03316    0.00791    0.00177   -0.00012
AFIX  43
H3    2    0.470738   -0.010608    0.697323    11.00000   -1.20000
AFIX   0
C4    1    0.418393    0.143888    0.707116    11.00000    0.02655    0.01398 =
         0.02066    0.00385    0.00083   -0.00115
C5    1    0.507554    0.189623    0.679274    11.00000    0.02256    0.01494 =
         0.02005    0.00291    0.00003   -0.00004
C6    1    0.510864    0.292265    0.675595    11.00000    0.02053    0.01666 =
         0.01970    0.00534    0.00145   -0.00039
C7    1    0.604977    0.340176    0.649840    11.00000    0.02218    0.01666 =
         0.02543    0.00503    0.00513   -0.00071
AFIX  43
H7    2    0.672031    0.308382    0.631822    11.00000   -1.20000
AFIX   0
C8    1    0.578916    0.439899    0.656403    11.00000    0.02017    0.01717 =
         0.02350    0.00518    0.00374   -0.00100
AFIX  43
H8    2    0.624411    0.491217    0.643806    11.00000   -1.20000
AFIX   0
C9    1    0.468606    0.452901    0.686250    11.00000    0.02031    0.01569 =
         0.01716    0.00434    0.00101   -0.00218
C10   1    0.413295    0.545540    0.701349    11.00000    0.02177    0.01485 =
         0.01723    0.00455    0.00203   -0.00149
C11   1    0.305796    0.557332    0.727376    11.00000    0.02378    0.01676 =
         0.01796    0.00562    0.00209    0.00067
C12   1    0.246262    0.650651    0.736917    11.00000    0.02479    0.02109 =
         0.03055    0.01053    0.00568    0.00266
AFIX  43
H12   2    0.272826    0.713197    0.727533    11.00000   -1.20000
AFIX   0
C13   1    0.145041    0.632718    0.761829    11.00000    0.02531    0.02138 =
         0.02985    0.01099    0.00535    0.00562
AFIX  43
H13   2    0.087578    0.680494    0.773903    11.00000   -1.20000
AFIX   0
C14   1    0.141316    0.527300    0.766485    11.00000    0.02169    0.01919 =
         0.02154    0.00728    0.00001    0.00276
C15   1    0.052221    0.481784    0.795081    11.00000    0.01798    0.02423 =
         0.01939    0.00310    0.00047    0.00196
C16   1    0.050211    0.380915    0.802168    11.00000    0.01865    0.02248 =
         0.02222    0.00229    0.00273   -0.00271
C17   1   -0.043374    0.332650    0.828724    11.00000    0.02437    0.02630 =
         0.03686    0.00158    0.01062   -0.00634
AFIX  43
H17   2   -0.110960    0.363943    0.845743    11.00000   -1.20000
AFIX   0
C18   1   -0.016454    0.234382    0.824747    11.00000    0.02963    0.02221 =
         0.04305    0.00022    0.01715   -0.00697
AFIX  43
H18   2   -0.061651    0.183533    0.838330    11.00000   -1.20000
AFIX   0
C19   1    0.094412    0.221339    0.795838    11.00000    0.02635    0.01901 =
         0.02805    0.00333    0.00753   -0.00701
C20   1    0.150141    0.129304    0.781175    11.00000    0.03607    0.01682 =
         0.02993    0.00405    0.00977   -0.00709
C21   1    0.605134    0.124441    0.650216    11.00000    0.02224    0.01246 =
         0.03033    0.00613    0.00265   -0.00103
C22   1    0.679852    0.104418    0.717225    11.00000    0.02930    0.02127 =
         0.02952    0.00399   -0.00210    0.00194
AFIX  43
H22   2    0.669908    0.133045    0.781756    11.00000   -1.20000
AFIX   0
C23   1    0.769244    0.042610    0.690302    11.00000    0.02569    0.02155 =
         0.04009    0.00603   -0.00583   -0.00025
AFIX  43
H23   2    0.819921    0.029426    0.736565    11.00000   -1.20000
AFIX   0
C24   1    0.784568    0.000250    0.596261    11.00000    0.02412    0.02028 =
         0.04621    0.00400    0.00461    0.00393
AFIX  43
H24   2    0.845394   -0.042042    0.578017    11.00000   -1.20000
AFIX   0
C25   1    0.710187    0.020149    0.528817    11.00000    0.03172    0.02220 =
         0.03259    0.00318    0.00652    0.00303
AFIX  43
H25   2    0.720163   -0.008716    0.464316    11.00000   -1.20000
AFIX   0
C26   1    0.621296    0.082233    0.555747    11.00000    0.02725    0.02081 =
         0.02839    0.00604    0.00175    0.00136
AFIX  43
H26   2    0.571164    0.096017    0.509439    11.00000   -1.20000
AFIX   0
C27   1    0.471303    0.636806    0.684134    11.00000    0.02079    0.01347 =
         0.02612    0.00714    0.00469    0.00111
C28   1    0.512453    0.722797    0.758623    11.00000    0.03238    0.01786 =
         0.02657    0.00910    0.00078    0.00029
AFIX  43
H28   2    0.501311    0.725330    0.821003    11.00000   -1.20000
AFIX   0
C29   1    0.570021    0.805180    0.741605    11.00000    0.03329    0.01631 =
         0.03959    0.00772   -0.00503   -0.00449
AFIX  43
H29   2    0.598475    0.863097    0.792526    11.00000   -1.20000
AFIX   0
C30   1    0.585734    0.802565    0.650352    11.00000    0.02911    0.01716 =
         0.04654    0.01472    0.00456   -0.00273
AFIX  43
H30   2    0.625538    0.858089    0.638826    11.00000   -1.20000
AFIX   0
C31   1    0.543086    0.718783    0.576864    11.00000    0.03840    0.02769 =
         0.03169    0.01446    0.01021   -0.00081
AFIX  43
H31   2    0.552914    0.716881    0.514400    11.00000   -1.20000
AFIX   0
C32   1    0.485488    0.636676    0.593816    11.00000    0.03450    0.01896 =
         0.02559    0.00473    0.00551   -0.00486
AFIX  43
H32   2    0.455576    0.579836    0.542524    11.00000   -1.20000
AFIX   0
C33   1   -0.044632    0.548152    0.822769    11.00000    0.02001    0.02250 =
         0.02620    0.00512    0.00362   -0.00047
C34   1   -0.058814    0.595953    0.916897    11.00000    0.02685    0.02736 =
         0.02590    0.00535    0.00422    0.00071
AFIX  43
H34   2   -0.009154    0.583082    0.963967    11.00000   -1.20000
AFIX   0
C35   1   -0.145425    0.662690    0.942771    11.00000    0.02771    0.02698 =
         0.03037    0.00119    0.01056   -0.00169
AFIX  43
H35   2   -0.154416    0.694720    1.007060    11.00000   -1.20000
AFIX   0
C36   1   -0.217690    0.681830    0.874670    11.00000    0.02185    0.02044 =
         0.04428    0.00851    0.01074    0.00118
AFIX  43
H36   2   -0.275448    0.728326    0.892132    11.00000   -1.20000
AFIX   0
C37   1   -0.206165    0.633368    0.780897    11.00000    0.02101    0.02659 =
         0.03707    0.00895    0.00025    0.00060
AFIX  43
H37   2   -0.256964    0.645659    0.734266    11.00000   -1.20000
AFIX   0
C38   1   -0.120007    0.566407    0.754626    11.00000    0.02411    0.02867 =
         0.02609    0.00534    0.00248    0.00246
AFIX  43
H38   2   -0.112682    0.533203    0.690224    11.00000   -1.20000
AFIX   0
PART 1
C39   1    0.082357    0.034905    0.784180    21.00000    0.03621    0.02023 =
         0.04750    0.01146    0.01342   -0.00278
C40   1    0.049039    0.029896    0.868459    21.00000    0.05076    0.03238 =
         0.05235    0.01360    0.01359   -0.01223
AFIX  43
H40   2    0.068682    0.085449    0.924140    21.00000   -1.20000
AFIX   0
C41   1   -0.012998   -0.056098    0.871810    21.00000    0.05485    0.03633 =
         0.05937    0.01883    0.01626   -0.01395
AFIX  43
H41   2   -0.036134   -0.059225    0.929712    21.00000   -1.20000
AFIX   0
C42   1   -0.041092   -0.136986    0.791227    21.00000    0.04250    0.02709 =
         0.06406    0.01839    0.01411   -0.00546
AFIX  43
H42   2   -0.082921   -0.196141    0.793813    21.00000   -1.20000
AFIX   0
C43   1   -0.008635   -0.132378    0.706629    21.00000    0.03504    0.01983 =
         0.05964    0.00876    0.01046   -0.00098
AFIX  43
H43   2   -0.028839   -0.187861    0.651017    21.00000   -1.20000
AFIX   0
C44   1    0.053492   -0.046538    0.703195    21.00000    0.02928    0.01873 =
         0.05096    0.00983    0.01121   -0.00031
AFIX  43
H44   2    0.076366   -0.043488    0.645189    21.00000   -1.20000
AFIX   0
PART 2
C39'  1    0.104417    0.037906    0.810211   -21.00000    0.04002    0.02389 =
         0.05252    0.01012    0.01523   -0.00550
C40'  1    0.128605    0.021695    0.896572   -21.00000    0.04899    0.02967 =
         0.05312    0.01394    0.01668   -0.00817
AFIX  43
H40'  2    0.177018    0.069850    0.943061   -21.00000   -1.20000
AFIX   0
C41'  1    0.083020   -0.063789    0.915731   -21.00000    0.05406    0.03391 =
         0.05704    0.01539    0.01697   -0.00933
AFIX  43
H41'  2    0.101252   -0.074882    0.974566   -21.00000   -1.20000
AFIX   0
C42'  1    0.010867   -0.132914    0.848870   -21.00000    0.04769    0.03077 =
         0.06095    0.01692    0.01723   -0.00761
AFIX  43
H42'  2   -0.022571   -0.190213    0.862653   -21.00000   -1.20000
AFIX   0
C43'  1   -0.012839   -0.118922    0.761869   -21.00000    0.04131    0.02576 =
         0.06029    0.01562    0.01356   -0.00524
AFIX  43
H43'  2   -0.060897   -0.167450    0.715370   -21.00000   -1.20000
AFIX   0
C44'  1    0.034029   -0.033640    0.743105   -21.00000    0.03880    0.02395 =
         0.05678    0.01330    0.01149   -0.00506
AFIX  43
H44'  2    0.017716   -0.024045    0.683434   -21.00000   -1.20000
AFIX   0
PART 0
C45   1    0.310484    0.472431    0.939113    11.00000    0.02038    0.02370 =
         0.02463    0.00934    0.00367   -0.00075
AFIX  43
H45   2    0.261032    0.520990    0.925702    11.00000   -1.20000
AFIX   0
C46   1    0.423383    0.396352    1.016653    11.00000    0.02247    0.03013 =
         0.02823    0.01463    0.00220   -0.00099
AFIX  43
H46   2    0.467683    0.380749    1.065386    11.00000   -1.20000
AFIX   0
C47   1    0.410527    0.338815    0.924387    11.00000    0.02145    0.02312 =
         0.03030    0.01163    0.00592    0.00125
AFIX  43
H47   2    0.444885    0.275191    0.897889    11.00000   -1.20000
AFIX   0
C48   1    0.342096    0.561870    1.112022    11.00000    0.02930    0.03154 =
         0.02417    0.00419    0.00357   -0.00475
AFIX   3
H48A  2    0.308268    0.621346    1.097400    11.00000   -1.50000
H48B  2    0.413113    0.584769    1.149075    11.00000   -1.50000
H48C  2    0.293187    0.533536    1.147887    11.00000   -1.50000
AFIX   0
C49   1    0.114856    0.294086    0.572618    11.00000    0.03023    0.02935 =
         0.02606    0.00431   -0.00017   -0.00196
C50   1    0.102170    0.360328    0.516831    11.00000    0.03755    0.03598 =
         0.03011    0.01171   -0.00056   -0.00084
C51   1   -0.003857    0.367557    0.477370    11.00000    0.03982    0.05775 =
         0.04708    0.02755   -0.00839   -0.00447
AFIX  43
H51   2   -0.015055    0.411975    0.439141    11.00000   -1.20000
AFIX   0
C52   1   -0.094297    0.311220    0.492476    11.00000    0.03254    0.06075 =
         0.05843    0.02380   -0.00912   -0.00223
AFIX  43
H52   2   -0.165939    0.318958    0.465781    11.00000   -1.20000
AFIX   0
C53   1   -0.079764    0.244095    0.546291    11.00000    0.03613    0.04821 =
         0.04298    0.01082   -0.00412   -0.01519
AFIX  43
H53   2   -0.140870    0.205019    0.556035    11.00000   -1.20000
AFIX   0
C54   1    0.025561    0.234755    0.585832    11.00000    0.03518    0.03339 =
         0.03404    0.00772    0.00058   -0.00823
AFIX  43
H54   2    0.036892    0.188044    0.621849    11.00000   -1.20000
AFIX   0
C55   1    0.200675    0.418071    0.496963    11.00000    0.04210    0.04465 =
         0.03703    0.02196   -0.00133   -0.00176
AFIX   3
H55A  2    0.242270    0.369394    0.451102    11.00000   -1.50000
H55B  2    0.248382    0.448329    0.555056    11.00000   -1.50000
H55C  2    0.175046    0.473812    0.471890    11.00000   -1.50000
AFIX   0
HKLF 4
REM  13187 in P-1
REM R1 =  0.0564 for    8649 Fo > 4sig(Fo)  and  0.0740 for all   11596 data
REM    632 parameters refined using    353 restraints
END
WGHT      0.0965      0.0000
REM No hydrogen bonds found for HTAB generation
REM Highest difference peak  1.117,  deepest hole -0.442,  1-sigma level  0.082
Q1    1   0.3187  0.3579  0.7780  11.00000  0.05    1.12
Q2    1   0.2028  0.2911  0.5592  11.00000  0.05    0.65
Q3    1   0.0350 -0.0848  0.8813  11.00000  0.05    0.54
Q4    1   0.2399  0.3582  0.7698  11.00000  0.05    0.52
Q5    1  -0.0156 -0.1064  0.8294  11.00000  0.05    0.51
Q6    1  -0.1608  0.2538  0.4896  11.00000  0.05    0.51
Q7    1  -0.0226 -0.1395  0.7343  11.00000  0.05    0.49
Q8    1   0.5818  0.1353  0.6593  11.00000  0.05    0.48
Q9    1   0.5592  0.1525  0.6691  11.00000  0.05    0.47
Q10   1  -0.0787  0.5592  0.7912  11.00000  0.05    0.47
Q11   1  -0.0005  0.5115  0.8109  11.00000  0.05    0.46
Q12   1  -0.0533  0.5779  0.8625  11.00000  0.05    0.45
Q13   1   0.1051  0.3442  0.7871  11.00000  0.05    0.44
Q14   1  -0.1045  0.6305  0.9267  11.00000  0.05    0.42
Q15   1   0.4539  0.6065  0.6923  11.00000  0.05    0.42
Q16   1   0.0888  0.3644  0.7989  11.00000  0.05    0.42
Q17   1   0.1224  0.0329  0.8292  11.00000  0.05    0.42
Q18   1   0.5628  0.3171  0.6641  11.00000  0.05    0.41
Q19   1   0.3589  0.5430  0.6977  11.00000  0.05    0.41
Q20   1   0.7455  0.0114  0.5697  11.00000  0.05    0.41
;
loop_
    _platon_squeeze_void_nr
    _platon_squeeze_void_average_x
    _platon_squeeze_void_average_y
    _platon_squeeze_void_average_z
    _platon_squeeze_void_volume
    _platon_squeeze_void_count_electrons
    _platon_squeeze_void_content
    1 0.000 0.000 0.500 7 0 ' '
    2 0.500 1.000 0.000 263 77 ' '
    3 0.321 0.814 0.598 10 0 ' '
    4 0.679 0.186 0.402 10 0 ' '
_platon_squeeze_details
;
 dichloromethane
;
data_New_Global_Publ_Block
_journal_date_recd_electronic     2013-12-24
_journal_date_accepted     2014-01-13
_journal_name_full     'Acta Crystallographica, Section E'
_journal_year     2014
_journal_volume     70
_journal_issue      2
_journal_page_first     m51
_journal_page_last     m52
_journal_paper_category     QM
_journal_paper_doi     10.1107/S160053681400083X
_journal_coeditor_code     HB7178
_publ_contact_author_name     'George B. Richter-Addo'
_publ_contact_author_address
;
Department of Chemistry and Biochemistry, University of Oklahoma,
101 Stephenson Pkwy, Norman, OK 73019, USA
;
_publ_contact_author_email     'grichteraddo@ou.edu'
_publ_contact_author_fax     ?
_publ_contact_author_phone     '+1-405-325-6401'
_publ_section_title
;\
(1-Methyl-1<i>H</i>-imidazole-\k<i>N</i>^3^)(1-methyl-2-nitrosobenzene-\
\k<i>N</i>)(5,10,15,20-tetraphenylporphyrinato-\k^4^<i>N</i>)iron(II)
dichloromethane monosolvate
;
loop_
    _publ_author_name
    _publ_author_footnote
    _publ_author_address
    'Abucayon, Erwin G.' .
;
Department of Chemistry and Biochemistry, University of Oklahoma,
101 Stephenson Pkwy, Norman, OK 73019, USA
;
    'Awasabisah, Dennis' .
;
Department of Chemistry and Biochemistry, University of Oklahoma,
101 Stephenson Pkwy, Norman, OK 73019, USA
;
    'Powell, Douglas R.' .
;
Department of Chemistry and Biochemistry, University of Oklahoma,
101 Stephenson Pkwy, Norman, OK 73019, USA
;
    'Richter-Addo, George B.' .
;
Department of Chemistry and Biochemistry, University of Oklahoma,
101 Stephenson Pkwy, Norman, OK 73019, USA
;
