# Supplementary material for: (1-Methyl-1H-imidazole-κN 3)(1-methyl-2-nitroso­benzene-κN)(5,10,15,20-tetra­phenyl­porphyrinato-κ4 N)iron(II) di­chloro­methane monosolvate
Source: Acta Crystallogr Sect E Struct Rep Online. 2014 Jan 18;70(Pt 2):m51–2. doi: 10.1107/S160053681400083X (PMC3998258; doi:10.1107/S160053681400083X)
Supplement: Supplementary file 2 [file e-70-00m51-Isup2.hkl]

#
# h,k,l, Fc-squared, Fo-squared, sigma(Fo-squared), status flag
#
data_I
_shelx_title ' 13187 in P-1'
_shelx_refln_list_code          4
_shelx_F_calc_maximum      327.47
_exptl_crystal_F_000       992.00
_reflns_d_resolution_high  0.7483

loop_
 _space_group_symop_operation_xyz
 'x, y, z'
 '-x, -y, -z'

_cell_length_a    12.1749
_cell_length_b    13.4571
_cell_length_c    15.0439
_cell_angle_alpha 107.450
_cell_angle_beta   94.800
_cell_angle_gamma  90.987

_shelx_F_squared_multiplier     1.000

loop_
 _refln_index_h
 _refln_index_k
 _refln_index_l
 _refln_F_squared_calc
 _refln_F_squared_meas
 _refln_F_squared_sigma
 _refln_observed_status
   1   0   0         31.43         49.60        10.66 o
   2   0   0       2200.18       2209.66        20.75 o
   3   0   0       2645.42       2314.90        48.32 o
   4   0   0       2175.98       2019.40        33.37 o
   5   0   0       1062.60        995.65        15.47 o
   6   0   0       1719.57       1638.55        31.69 o
   7   0   0       1726.01       1828.14        41.27 o
   8   0   0          5.27          5.99         3.07 o
   9   0   0        175.29        201.42        10.87 o
  10   0   0        171.87        158.69        14.40 o
  11   0   0        850.29        874.41        28.13 o
  12   0   0          9.99         16.32         7.87 o
  13   0   0        213.06        256.25        18.53 o
  14   0   0        304.92        280.62        22.49 o
  15   0   0         18.27         23.37        12.28 o
  16   0   0        187.85        202.34        21.78 o
 -16   1   0         10.53          3.36        11.37 o
 -15   1   0         47.45         40.33        13.22 o
 -14   1   0        381.27        371.69        33.26 o
 -13   1   0         34.48         23.28        11.26 o
 -12   1   0        916.74        964.92        29.50 o
 -11   1   0         12.36         24.20         9.50 o
 -10   1   0        625.23        623.22        21.23 o
  -9   1   0         41.31         37.36         7.18 o
  -8   1   0        702.78        690.42        17.95 o
  -7   1   0        228.25        213.75         9.35 o
  -6   1   0       1236.58       1290.54        28.76 o
  -5   1   0       4502.11       4643.87       106.66 o
  -4   1   0          1.31          2.52         2.60 o
  -3   1   0        519.09        517.09        15.03 o
  -2   1   0         91.45         45.24         5.05 o
  -1   1   0      29254.38      32766.85       265.76 o
   0   1   0      19011.23      21316.18       141.90 o
   1   1   0      12663.54      13678.79       203.98 o
   2   1   0          2.63          4.24         8.46 o
   3   1   0       1444.39       1352.86        21.75 o
   4   1   0         61.49         49.84         7.29 o
   5   1   0        421.54        409.36        14.40 o
   6   1   0       1754.79       1867.77        67.22 o
   7   1   0          0.15          2.85         4.21 o
   8   1   0        963.70        821.14        27.56 o
   9   1   0        178.87        176.49        14.28 o
  10   1   0         18.90          8.08         7.81 o
  11   1   0          5.53         15.19         8.37 o
  12   1   0        115.15        115.43        12.92 o
  13   1   0       1233.49       1230.83        68.51 o
  14   1   0         24.93         20.33        10.10 o
  15   1   0        275.26        300.00        23.10 o
  16   1   0         31.75         35.30        14.55 o
 -16   2   0         63.38         92.00        18.43 o
 -15   2   0         13.25         16.56        12.72 o
 -14   2   0         17.04         34.02        11.68 o
 -13   2   0       1153.58       1178.57        49.02 o
 -12   2   0        219.46        227.24        18.83 o
 -11   2   0        901.50        827.36        27.74 o
 -10   2   0         52.01         54.67         8.04 o
  -9   2   0        261.40        248.72         9.60 o
  -8   2   0        507.84        423.01        16.08 o
  -7   2   0        175.52        176.76         5.90 o
  -6   2   0         67.69         53.05         3.44 o
  -5   2   0        359.27        330.74         7.58 o
  -4   2   0       2363.80       2627.76        29.70 o
  -3   2   0       6130.87       6976.54        92.09 o
  -2   2   0       2262.42       2673.20        20.37 o
  -1   2   0       3280.09       4376.91       115.07 o
   0   2   0          9.82         23.38         2.49 o
   1   2   0       6052.47       7697.84       151.10 o
   2   2   0        787.84        835.88        14.87 o
   3   2   0        313.53        445.92         7.34 o
   4   2   0        346.16        317.62         6.98 o
   5   2   0       1916.04       1931.45        40.03 o
   6   2   0          2.15          5.19         3.97 o
   7   2   0        848.82        737.74        16.58 o
   8   2   0        405.77        409.10        16.54 o
   9   2   0          3.33          4.69         6.36 o
  10   2   0        867.76        821.60        24.26 o
  11   2   0         27.51         24.69         8.48 o
  12   2   0         16.42          2.08         8.63 o
  13   2   0        329.66        376.50        20.47 o
  14   2   0        294.88        293.45        20.96 o
  15   2   0          0.73          3.83        10.00 o
 -16   3   0        333.62        312.47        24.79 o
 -15   3   0         22.56         13.59        12.34 o
 -14   3   0         41.45         52.31        12.42 o
 -13   3   0         77.99         90.26        13.38 o
 -12   3   0         81.72         81.48        12.02 o
 -11   3   0          9.76          5.48         8.13 o
 -10   3   0         95.80         84.93        10.12 o
  -9   3   0        185.26        177.50        10.08 o
  -8   3   0         38.43         32.83         7.08 o
  -7   3   0        558.02        533.49        17.11 o
  -6   3   0          6.28         14.69         3.63 o
  -5   3   0        431.76        345.65        16.35 o
  -4   3   0       3365.86       3742.71        70.80 o
  -3   3   0        607.17        849.23        23.69 o
  -2   3   0        434.64        288.05        10.03 o
  -1   3   0          9.38          3.84         2.87 o
   0   3   0      13819.13      16831.20       213.25 o
   1   3   0       2097.39       2421.10        34.67 o
   2   3   0       9105.43      10993.31       169.78 o
   3   3   0       4110.28       4793.59        76.38 o
   4   3   0        473.36        421.55         9.29 o
   5   3   0       2307.58       2491.95        43.15 o
   6   3   0       2566.84       2681.48        50.84 o
   7   3   0          8.97         22.94         5.03 o
   8   3   0        111.07         89.78        11.02 o
   9   3   0        243.09        213.61        14.13 o
  10   3   0        229.69        228.15        17.11 o
  11   3   0        344.01        374.09        23.73 o
  12   3   0        701.40        690.09        28.12 o
  13   3   0         31.96         32.78        10.75 o
  14   3   0        496.86        474.58        43.14 o
  15   3   0         86.93         67.42        15.90 o
 -15   4   0         51.18         75.92        16.35 o
 -14   4   0         58.12         46.31        12.65 o
 -13   4   0          1.33          5.17         9.74 o
 -12   4   0         35.00         30.22        11.74 o
 -11   4   0          0.37          3.00         9.12 o
 -10   4   0          8.89         16.54         7.38 o
  -9   4   0         77.58         43.59         7.23 o
  -8   4   0        386.58        330.44        12.74 o
  -7   4   0       2145.87       2668.60        45.65 o
  -6   4   0       1675.95       1854.64        26.76 o
  -5   4   0       1188.68       1711.90        37.26 o
  -4   4   0         44.17         67.94         5.90 o
  -3   4   0       1706.86       2165.80        30.65 o
  -2   4   0         89.93        102.02         8.39 o
  -1   4   0       1018.69       1229.04        23.31 o
   0   4   0        888.44       1173.64        18.88 o
   1   4   0         65.39         67.83         5.63 o
   2   4   0         52.05         64.67         5.93 o
   3   4   0        920.73        924.58        21.19 o
   4   4   0        944.12       1206.72        21.12 o
   5   4   0        208.87        209.09         7.24 o
   6   4   0       1975.98       2315.77        49.95 o
   7   4   0        128.20        121.21        12.43 o
   8   4   0        741.95        655.93        23.10 o
   9   4   0        306.43        318.30        18.87 o
  10   4   0         33.68         28.49        13.68 o
  11   4   0         65.58         68.27        11.15 o
  12   4   0        239.89        253.13        18.69 o
  13   4   0        451.39        424.72        23.31 o
  14   4   0          9.29         11.06        10.23 o
  15   4   0       1128.35       1217.16        49.11 o
 -15   5   0        400.48        422.43        36.44 o
 -14   5   0         79.50         96.11        17.98 o
 -13   5   0         69.56         75.62        20.70 o
 -12   5   0         53.38         45.09        15.73 o
 -11   5   0         19.00         13.74        13.11 o
 -10   5   0         26.17         17.75         7.41 o
  -9   5   0       1398.35       1324.66        33.51 o
  -8   5   0       4911.21       5448.43        92.97 o
  -7   5   0         98.71         86.30         5.29 o
  -6   5   0        526.98        428.05        13.89 o
  -5   5   0         49.00         32.37         5.44 o
  -4   5   0         17.06          7.44         4.31 o
  -3   5   0       1208.79       1358.89        32.69 o
  -2   5   0       3137.66       3438.79        44.34 o
  -1   5   0       1900.64       2720.05        50.64 o
   0   5   0         44.85         63.55         6.14 o
   1   5   0       1833.84       2259.64        49.04 o
   2   5   0         55.79         93.04         9.13 o
   3   5   0         47.06         70.93         4.85 o
   4   5   0          8.04          2.97         3.59 o
   5   5   0         92.48         57.75         4.07 o
   6   5   0        210.31        212.63         7.55 o
   7   5   0        366.39        346.20        15.37 o
   8   5   0          1.43          6.92         6.99 o
   9   5   0         43.75         36.15         7.86 o
  10   5   0         83.66        112.02        12.77 o
  11   5   0        306.63        281.19        26.03 o
  12   5   0        746.04        756.86        54.45 o
  13   5   0        589.08        554.73        31.53 o
  14   5   0         13.72          5.95        10.28 o
  15   5   0        360.53        328.05        30.92 o
 -15   6   0         70.39         82.63        19.86 o
 -14   6   0         31.54         53.48        14.19 o
 -13   6   0          0.65          0.19        10.82 o
 -12   6   0         14.73         16.57        11.37 o
 -11   6   0        183.68        127.32        12.99 o
 -10   6   0        176.27        180.99        23.10 o
  -9   6   0       4645.19       4681.14        95.01 o
  -8   6   0        485.39        466.67        21.32 o
  -7   6   0        544.79        444.93        17.85 o
  -6   6   0        396.04        469.58        19.90 o
  -5   6   0       1080.48       1198.20        25.07 o
  -4   6   0       1079.59       1195.32        28.21 o
  -3   6   0        904.55        961.79        21.53 o
  -2   6   0       9180.24      11586.00       164.42 o
  -1   6   0         30.53         22.41         5.20 o
   0   6   0       5662.24       6925.15        87.00 o
   1   6   0        403.47        478.64         9.12 o
   2   6   0          2.40          4.19         3.41 o
   3   6   0       1242.78       1540.53        32.84 o
   4   6   0          7.10          8.45         3.72 o
   5   6   0         34.20         31.61         6.22 o
   6   6   0        277.14        248.55         9.67 o
   7   6   0       1086.93       1115.28        35.03 o
   8   6   0         22.26         23.11        12.14 o
   9   6   0        589.87        690.88        24.75 o
  10   6   0         90.93         55.82        10.75 o
  11   6   0         48.45         37.49        12.91 o
  12   6   0        484.78        451.94        24.73 o
  13   6   0        154.53        161.02        17.09 o
  14   6   0        296.64        239.90        22.10 o
 -15   7   0          3.30         24.96        13.43 o
 -14   7   0         12.44         13.88        15.70 o
 -13   7   0         12.52          4.88        12.74 o
 -12   7   0          1.16          1.68        10.15 o
 -11   7   0          5.08          3.77         8.46 o
 -10   7   0          3.32          4.93         7.53 o
  -9   7   0        195.72        157.11        11.64 o
  -8   7   0         43.90         46.85         8.75 o
  -7   7   0        298.28        324.79        11.70 o
  -6   7   0        131.08        113.05        12.34 o
  -5   7   0         18.63         17.81         6.04 o
  -4   7   0         32.95         24.29         7.46 o
  -3   7   0        949.05        937.84        20.69 o
  -2   7   0         36.04         22.94         4.62 o
  -1   7   0        723.20        791.81        18.06 o
   0   7   0        986.51       1060.64        28.24 o
   1   7   0       1348.65       1586.41        24.08 o
   2   7   0        620.63        650.90        18.20 o
   3   7   0        358.87        383.79        13.97 o
   4   7   0        565.90        560.72        15.69 o
   5   7   0         98.37        140.34         8.07 o
   6   7   0       1596.28       1629.48        30.86 o
   7   7   0         46.18         45.93        13.32 o
   8   7   0        313.08        281.84        16.63 o
   9   7   0        418.91        435.96        20.20 o
  10   7   0         92.90        121.05        13.42 o
  11   7   0        575.58        558.33        24.98 o
  12   7   0          7.28          0.35         8.93 o
  13   7   0         44.44         70.53        12.90 o
  14   7   0         15.30          6.24        10.58 o
 -14   8   0          1.29         10.03        11.52 o
 -13   8   0        443.25        514.87        28.44 o
 -12   8   0        148.36        118.72        15.62 o
 -11   8   0          9.03          4.27         8.36 o
 -10   8   0        111.11        137.29        12.77 o
  -9   8   0         57.54         77.16        10.74 o
  -8   8   0        185.30        209.07        14.94 o
  -7   8   0          1.32          2.61         6.48 o
  -6   8   0       1055.26       1130.52        31.40 o
  -5   8   0          0.18          3.98         6.81 o
  -4   8   0        272.97        239.74        12.74 o
  -3   8   0       2732.15       3311.19        67.84 o
  -2   8   0        163.23        162.98         7.46 o
  -1   8   0         31.63         18.76         4.64 o
   0   8   0          2.68          3.76         3.77 o
   1   8   0       1163.76       1304.93        24.66 o
   2   8   0          1.83          3.20         4.17 o
   3   8   0       1586.82       1631.74        30.01 o
   4   8   0       1309.11       1412.17        26.54 o
   5   8   0       1244.45       1498.83        30.35 o
   6   8   0        160.67        167.70        10.85 o
   7   8   0        316.89        326.23        17.89 o
   8   8   0        457.27        492.88        21.30 o
   9   8   0          5.84          9.80         8.29 o
  10   8   0        800.69        802.84        29.80 o
  11   8   0         93.92         90.37        13.50 o
  12   8   0        464.58        488.57        26.06 o
  13   8   0          0.25          4.56        10.20 o
 -14   9   0         18.25         50.81        15.10 o
 -13   9   0          5.88          2.20        12.79 o
 -12   9   0          6.22          5.90        10.83 o
 -11   9   0         51.81         53.59        12.33 o
 -10   9   0        109.09        135.19        12.20 o
  -9   9   0        547.64        558.35        23.29 o
  -8   9   0          1.42          6.38         7.25 o
  -7   9   0       2221.08       2260.69        52.91 o
  -6   9   0         39.76         13.88         6.28 o
  -5   9   0         76.56         59.42        10.20 o
  -4   9   0        536.94        632.00        22.27 o
  -3   9   0       1112.49       1163.03        35.72 o
  -2   9   0       2661.00       2909.59        49.21 o
  -1   9   0         14.03         12.76         4.41 o
   0   9   0       2481.53       2822.46        51.59 o
   1   9   0          8.10          6.27         4.16 o
   2   9   0        721.41        600.75        17.44 o
   3   9   0        395.26        388.56        14.03 o
   4   9   0         60.23         58.07         7.36 o
   5   9   0        392.05        396.06        15.28 o
   6   9   0        638.09        616.77        22.55 o
   7   9   0       1360.44       1444.04        38.87 o
   8   9   0          3.24         11.31         8.31 o
   9   9   0        251.10        244.38        17.26 o
  10   9   0        290.06        269.79        19.07 o
  11   9   0        169.34        210.41        17.60 o
  12   9   0        220.73        244.15        24.63 o
  13   9   0         42.10         49.03        17.17 o
 -13  10   0         17.71          0.24        12.28 o
 -12  10   0         57.20         52.24        12.00 o
 -11  10   0          5.69         12.95        10.36 o
 -10  10   0        320.76        360.83        20.10 o
  -9  10   0        399.20        439.18        20.01 o
  -8  10   0        504.00        538.95        22.86 o
  -7  10   0       1409.48       1363.81        35.23 o
  -6  10   0        278.12        265.67        15.37 o
  -5  10   0         54.95         41.89         9.92 o
  -4  10   0         50.60         41.03         9.68 o
  -3  10   0        559.28        546.40        26.69 o
  -2  10   0        131.61        181.14        15.50 o
  -1  10   0        126.90        135.87         8.29 o
   0  10   0        781.67        823.94        24.80 o
   1  10   0        573.26        533.36        15.23 o
   2  10   0        675.71        700.07        19.59 o
   3  10   0         10.30         14.60         5.62 o
   4  10   0        227.53        205.19        14.79 o
   5  10   0          6.41          6.75         6.60 o
   6  10   0       2018.90       2131.86        55.31 o
   7  10   0         85.67        112.84        27.30 o
   8  10   0        609.23        704.59        29.74 o
   9  10   0         49.73         35.97        10.80 o
  10  10   0        231.48        277.99        31.15 o
  11  10   0        188.16        176.84        27.77 o
  12  10   0         13.47         33.21        36.80 o
 -12  11   0         38.38         20.88        11.38 o
 -11  11   0        602.58        657.25        27.57 o
 -10  11   0        345.96        345.62        23.21 o
  -9  11   0        100.19         58.60        10.83 o
  -8  11   0        494.68        464.70        23.19 o
  -7  11   0         40.24         40.25         8.82 o
  -6  11   0       1620.64       1721.43        45.08 o
  -5  11   0         13.52         13.38         7.88 o
  -4  11   0         15.77         14.10         7.25 o
  -3  11   0          6.68         10.24         6.98 o
  -2  11   0         30.02         30.23         9.19 o
  -1  11   0        933.71       1012.40        24.40 o
   0  11   0          6.62          6.27         6.52 o
   1  11   0       2198.20       2227.70        45.16 o
   2  11   0        236.61        253.64        14.54 o
   3  11   0       2361.67       2353.58        47.19 o
   4  11   0          2.01          3.43         6.14 o
   5  11   0         68.11         60.99         9.22 o
   6  11   0         61.74         59.16        11.82 o
   7  11   0        316.58        358.01        38.81 o
   8  11   0        214.72        232.99        27.86 o
   9  11   0        143.39        184.80        24.38 o
  10  11   0        250.24        234.24        28.27 o
  11  11   0         37.19         25.73        29.56 o
 -12  12   0         32.62         44.63        14.93 o
 -11  12   0        323.54        345.70        21.82 o
 -10  12   0          9.92         21.39         9.78 o
  -9  12   0        339.53        361.73        20.40 o
  -8  12   0          1.11          4.27         8.27 o
  -7  12   0         14.13          4.98         8.05 o
  -6  12   0        150.02        155.71        12.66 o
  -5  12   0         25.01         33.15        10.26 o
  -4  12   0          3.10          7.67         7.61 o
  -3  12   0        368.33        362.22        26.54 o
  -2  12   0        570.03        571.38        22.29 o
  -1  12   0         77.54         73.41        11.05 o
   0  12   0        508.37        427.94        17.42 o
   1  12   0        271.25        282.18        20.53 o
   2  12   0       1760.49       1785.65        38.46 o
   3  12   0        185.15        181.64        12.93 o
   4  12   0        199.83        228.10        18.43 o
   5  12   0         35.28         41.46        14.03 o
   6  12   0          9.41          8.12        13.08 o
   7  12   0        123.46        153.97        23.10 o
   8  12   0         17.10         44.57        32.61 o
   9  12   0         99.30         93.85        20.57 o
  10  12   0          4.86          7.86        16.87 o
  11  12   0        244.84        292.47        43.68 o
 -11  13   0          2.77          6.03         9.13 o
 -10  13   0        149.68        139.77        16.18 o
  -9  13   0         90.09         83.60        12.62 o
  -8  13   0         29.70         34.49        10.71 o
  -7  13   0         51.35         38.14        10.55 o
  -6  13   0         18.21         24.08        10.29 o
  -5  13   0         75.75         69.12        11.46 o
  -4  13   0          1.12          4.05         8.05 o
  -3  13   0        276.43        242.93        18.32 o
  -2  13   0         42.75         37.66         8.89 o
  -1  13   0       1096.34       1100.07        33.12 o
   0  13   0        456.72        436.19        24.93 o
   1  13   0          3.08          0.88         8.58 o
   2  13   0        647.87        702.13        25.60 o
   3  13   0        264.36        289.02        21.42 o
   4  13   0        457.08        415.22        23.72 o
   5  13   0          0.39          0.52        12.36 o
   6  13   0        347.29        419.50        32.75 o
   7  13   0         67.88         68.08        17.69 o
   8  13   0         73.00         62.17        17.62 o
   9  13   0         88.17         78.55        21.07 o
  -9  14   0        138.64        123.26        20.42 o
  -8  14   0         35.49         35.31        10.79 o
  -7  14   0         27.53         19.38         9.12 o
  -6  14   0        270.01        271.11        24.06 o
  -5  14   0          3.35         15.63         8.83 o
  -4  14   0         10.37          2.76         8.51 o
  -3  14   0         62.29         48.17        14.46 o
  -2  14   0        738.41        734.16        44.54 o
  -1  14   0        898.89        837.28        35.08 o
   0  14   0         13.17          9.77         9.81 o
   1  14   0        266.65        301.12        22.75 o
   2  14   0         67.24         81.95        18.08 o
   3  14   0        804.03        843.08        34.74 o
   4  14   0         12.41          8.01        11.01 o
   5  14   0        204.69        220.59        25.79 o
   6  14   0        139.10        116.56        21.99 o
   7  14   0         19.72         11.19        15.12 o
   8  14   0        501.51        445.43        67.19 o
  -8  15   0          0.46         13.94        12.28 o
  -7  15   0         72.16         67.48        15.68 o
  -6  15   0         63.59         68.59        14.23 o
  -5  15   0         73.62         54.78        26.90 o
  -4  15   0         70.11         71.57        16.31 o
  -3  15   0        154.83        185.14        28.84 o
  -2  15   0        217.14        214.68        21.19 o
  -1  15   0          1.16          3.31         9.88 o
   0  15   0        137.02        102.53        16.66 o
   1  15   0        219.44        269.48        28.92 o
   2  15   0        112.94        135.85        20.57 o
   3  15   0         33.43         29.63        15.09 o
   4  15   0         10.27         17.15        20.73 o
   5  15   0          2.12         10.83        15.58 o
   6  15   0         60.94         62.56        39.43 o
   7  15   0        312.78        319.89        32.76 o
  -6  16   0          0.54          6.74        10.75 o
  -5  16   0        235.51        214.10        22.52 o
  -4  16   0          7.33         14.04        11.57 o
  -3  16   0         90.93        106.06        25.31 o
  -2  16   0         15.58         11.10        11.42 o
  -1  16   0        158.54        108.77        17.66 o
   0  16   0         38.74         19.17        13.85 o
   1  16   0         46.21         76.39        19.67 o
   2  16   0        153.69        126.47        21.81 o
   3  16   0          1.28         11.14        13.36 o
   4  16   0         85.64         89.13        26.10 o
   5  16   0          0.96          0.00        18.85 o
  -2  17   0         30.58         23.66        13.54 o
  -1  17   0          1.19         17.47        14.72 o
   0  17   0          5.68          0.23        13.07 o
   1  17   0         99.36        121.91        21.93 o
  -2 -17   1        182.89        198.99        26.97 o
  -1 -17   1         23.81          2.26        13.25 o
   0 -17   1         63.22         50.11        16.49 o
   1 -17   1         10.42          1.13        12.58 o
   2 -17   1         30.90         17.02        15.66 o
   3 -17   1          3.50         21.65        12.58 o
  -5 -16   1        761.08        723.12        58.36 o
  -4 -16   1          2.46          0.01        19.15 o
  -3 -16   1         27.23         33.39        14.32 o
  -2 -16   1          1.16          3.79        13.14 o
  -1 -16   1        110.23        110.73        28.85 o
   0 -16   1         50.41         30.88        14.66 o
   1 -16   1         13.83         17.74        13.70 o
   2 -16   1         68.89         69.92        14.67 o
   3 -16   1         18.08         29.50        12.29 o
   4 -16   1          6.59         14.79        11.95 o
   5 -16   1          0.41          6.45        10.65 o
   6 -16   1         15.40         24.41        11.57 o
  -7 -15   1          6.05          5.90        12.63 o
  -6 -15   1        594.44        613.35        41.07 o
  -5 -15   1          9.32          0.35        12.47 o
  -4 -15   1        120.12        115.07        19.52 o
  -3 -15   1        259.32        296.67        26.53 o
  -2 -15   1        266.36        332.48        28.69 o
  -1 -15   1        133.72         95.03        20.00 o
   0 -15   1         92.58         98.69        15.41 o
   1 -15   1         32.14         35.84        14.12 o
   2 -15   1         10.11          1.54        10.00 o
   3 -15   1        965.26       1046.56        44.20 o
   4 -15   1        185.88        191.87        18.09 o
   5 -15   1        383.32        346.90        21.35 o
   6 -15   1          3.22          3.56         8.64 o
   7 -15   1          4.88          7.67         9.36 o
   8 -15   1        193.30        200.83        17.29 o
  -9 -14   1        210.25        255.87        60.71 o
  -8 -14   1        182.92        211.62        28.52 o
  -7 -14   1         37.91         56.49        17.89 o
  -6 -14   1        119.98        126.51        23.15 o
  -5 -14   1        238.35        203.37        25.79 o
  -4 -14   1        297.26        296.54        22.48 o
  -3 -14   1        133.37        140.04        16.11 o
  -2 -14   1       1066.41       1058.24        48.06 o
  -1 -14   1         45.94         58.70        19.20 o
   0 -14   1         45.52         43.65        13.06 o
   1 -14   1        120.17         83.62        11.75 o
   2 -14   1        548.66        558.34        23.19 o
   3 -14   1          8.18         11.96         8.35 o
   4 -14   1          1.03          4.03         8.57 o
   5 -14   1         24.29         21.06        12.32 o
   6 -14   1         20.84         11.17         9.15 o
   7 -14   1         74.07         63.59        11.85 o
   8 -14   1         33.79         29.38        11.23 o
   9 -14   1        495.61        557.57        27.59 o
  10 -14   1         45.96         64.97        13.34 o
 -10 -13   1        167.03        189.19        27.59 o
  -9 -13   1        327.60        342.14        34.21 o
  -8 -13   1         61.89         53.84        17.58 o
  -7 -13   1         70.21         69.04        18.76 o
  -6 -13   1          0.07          1.50        12.58 o
  -5 -13   1        966.61        970.67        45.34 o
  -4 -13   1         89.02         77.55        15.36 o
  -3 -13   1       2529.01       2617.87        56.68 o
  -2 -13   1        175.13        180.14        13.26 o
  -1 -13   1        270.85        251.31        14.71 o
   0 -13   1        711.88        694.11        25.07 o
   1 -13   1         14.81         16.10         8.21 o
   2 -13   1         38.53         32.42         9.55 o
   3 -13   1        100.79         98.68        12.40 o
   4 -13   1        779.91        696.39        29.62 o
   5 -13   1         10.16         12.06         8.34 o
   6 -13   1         30.92         23.91         8.65 o
   7 -13   1        167.30        154.14        15.93 o
   8 -13   1         86.04         96.48        14.05 o
   9 -13   1        141.05        134.46        15.64 o
  10 -13   1         50.39         37.52        11.11 o
  11 -13   1         54.82         59.55        14.88 o
 -11 -12   1        416.73        453.36        73.22 o
 -10 -12   1        165.39        160.16        27.15 o
  -9 -12   1          2.93         21.29        24.93 o
  -8 -12   1        179.78        236.47        26.15 o
  -7 -12   1        177.69        156.10        22.07 o
  -6 -12   1         68.44         75.47        12.55 o
  -5 -12   1        238.65        262.89        18.76 o
  -4 -12   1         13.13         14.61         7.99 o
  -3 -12   1        273.75        270.14        16.56 o
  -2 -12   1        847.98        885.05        25.18 o
  -1 -12   1          2.79         11.84         5.71 o
   0 -12   1        228.21        219.99        13.72 o
   1 -12   1          6.40          3.26         5.87 o
   2 -12   1         10.98         28.68         9.75 o
   3 -12   1       2880.89       3083.20        65.13 o
   4 -12   1        129.20        100.93        10.47 o
   5 -12   1        234.86        244.76        15.69 o
   6 -12   1        471.37        497.63        19.91 o
   7 -12   1          2.65          5.68         7.65 o
   8 -12   1       1058.24       1118.76        32.74 o
   9 -12   1          0.12         10.68         9.00 o
  10 -12   1        393.46        412.24        22.45 o
  11 -12   1         66.11         65.51        17.49 o
  12 -12   1        143.12        130.25        16.43 o
 -12 -11   1          2.79         12.52        14.81 o
 -11 -11   1        372.47        360.44        38.74 o
 -10 -11   1          2.26          0.33        13.62 o
  -9 -11   1        857.96        833.84        34.83 o
  -8 -11   1         48.89         40.31        12.70 o
  -7 -11   1         82.39        110.29        14.29 o
  -6 -11   1        495.71        514.69        25.67 o
  -5 -11   1         79.23         72.49        10.46 o
  -4 -11   1         25.79         30.96         8.24 o
  -3 -11   1        357.70        383.99        15.78 o
  -2 -11   1         11.38          5.01         5.17 o
  -1 -11   1         11.36          7.08         5.87 o
   0 -11   1        486.72        446.61        19.25 o
   1 -11   1         73.48         57.79         6.98 o
   2 -11   1        460.29        551.45        19.14 o
   3 -11   1         93.33        114.01        10.94 o
   4 -11   1        105.52        128.87        11.30 o
   5 -11   1          2.72          2.16         6.45 o
   6 -11   1          5.25          6.52         6.58 o
   7 -11   1       2221.19       2448.36        59.31 o
   8 -11   1        242.62        252.94        18.62 o
   9 -11   1        165.00        189.82        17.04 o
  10 -11   1         83.98         99.87        15.06 o
  11 -11   1        379.52        410.03        29.94 o
  12 -11   1        162.14        221.82        22.62 o
 -12 -10   1        153.29        135.35        21.09 o
 -11 -10   1          5.72          6.26         9.19 o
 -10 -10   1        680.41        698.90        27.35 o
  -9 -10   1        189.12        201.94        15.27 o
  -8 -10   1         18.46         17.28         8.92 o
  -7 -10   1        226.09        247.74        15.35 o
  -6 -10   1        163.98        160.20        14.30 o
  -5 -10   1        967.47        900.55        24.52 o
  -4 -10   1          1.10          6.45         5.24 o
  -3 -10   1          1.97          3.88         4.94 o
  -2 -10   1        354.23        339.34        17.00 o
  -1 -10   1        413.19        457.34        17.72 o
   0 -10   1       1861.72       1905.31        42.02 o
   1 -10   1         96.38        102.75         9.89 o
   2 -10   1       3654.73       4236.36        93.33 o
   3 -10   1         96.72        110.40        11.77 o
   4 -10   1          2.51          6.49         6.87 o
   5 -10   1          3.47          1.91         5.99 o
   6 -10   1        333.92        378.17        19.05 o
   7 -10   1       1458.02       1530.47        38.35 o
   8 -10   1        447.01        483.94        22.76 o
   9 -10   1        423.38        411.57        20.07 o
  10 -10   1         40.85         39.83        10.68 o
  11 -10   1        128.82        110.70        13.30 o
  12 -10   1          0.18          3.44        10.05 o
  13 -10   1         12.81         17.91        13.92 o
 -13  -9   1         46.22         68.25        13.76 o
 -12  -9   1        143.41        153.85        16.70 o
 -11  -9   1        261.13        248.50        19.43 o
 -10  -9   1        639.16        636.35        27.58 o
  -9  -9   1         39.67         32.58         9.98 o
  -8  -9   1        146.06        120.80        12.26 o
  -7  -9   1         80.56         71.69        10.16 o
  -6  -9   1       6304.52       6785.35       127.52 o
  -5  -9   1        634.79        585.02        18.45 o
  -4  -9   1         36.63         37.74         6.88 o
  -3  -9   1         99.02        115.77         8.85 o
  -2  -9   1        559.49        546.58        14.40 o
  -1  -9   1        231.46        231.29         9.39 o
   0  -9   1        471.33        534.26        14.37 o
   1  -9   1       1711.54       2003.28        31.25 o
   2  -9   1         93.07         72.85         5.73 o
   3  -9   1       4642.53       5102.29       104.71 o
   4  -9   1        237.96        245.39        20.42 o
   5  -9   1         13.70          9.54         6.28 o
   6  -9   1          3.56          5.64         6.26 o
   7  -9   1        250.33        258.24        14.62 o
   8  -9   1       1160.62       1079.09        31.71 o
   9  -9   1         10.56         11.35         8.21 o
  10  -9   1       1214.76       1345.89        39.67 o
  11  -9   1         36.02         37.25        12.31 o
  12  -9   1         13.11         34.72        13.69 o
  13  -9   1          1.26          3.05        11.80 o
  14  -9   1         23.18         28.12        20.33 o
 -14  -8   1         25.80         28.01        12.51 o
 -13  -8   1        184.04        181.62        18.68 o
 -12  -8   1        160.22        146.49        15.95 o
 -11  -8   1       1568.99       1620.55        45.09 o
 -10  -8   1         61.77         55.19        11.62 o
  -9  -8   1       1418.85       1404.99        49.21 o
  -8  -8   1         56.29         54.62         9.71 o
  -7  -8   1         79.70         83.23        10.54 o
  -6  -8   1         81.51         77.39         8.31 o
  -5  -8   1       2185.81       2513.85        42.38 o
  -4  -8   1        386.04        406.63        12.53 o
  -3  -8   1        265.51        296.37        11.97 o
  -2  -8   1        492.27        520.10        13.22 o
  -1  -8   1         44.60         50.95         6.42 o
   0  -8   1        480.68        508.01        13.02 o
   1  -8   1        342.82        371.25        11.84 o
   2  -8   1         71.21        107.67         6.06 o
   3  -8   1       2077.04       2367.36        46.69 o
   4  -8   1        289.43        268.73        13.27 o
   5  -8   1          2.38          2.66         6.80 o
   6  -8   1         84.32         91.54         8.74 o
   7  -8   1        388.62        434.07        20.70 o
   8  -8   1          1.02          8.11         6.26 o
   9  -8   1        109.78        160.39        13.15 o
  10  -8   1         78.44         71.52        16.91 o
  11  -8   1          1.01          4.82         8.72 o
  12  -8   1         28.47         21.82        11.54 o
  13  -8   1        109.38        127.54        18.92 o
  14  -8   1         42.88         49.05        15.91 o
 -14  -7   1        478.45        518.01        27.00 o
 -13  -7   1          7.96         10.31        10.47 o
 -12  -7   1        233.85        265.74        19.79 o
 -11  -7   1        135.10        136.29        22.19 o
 -10  -7   1        859.05        831.95        47.08 o
  -9  -7   1        153.80        150.98        13.34 o
  -8  -7   1          0.47          3.27         7.21 o
  -7  -7   1          6.91          7.32         8.01 o
  -6  -7   1         90.68         84.28         8.58 o
  -5  -7   1       2382.38       2714.68        45.12 o
  -4  -7   1          8.52          5.37         4.04 o
  -3  -7   1        544.08        641.36        13.66 o
  -2  -7   1        389.42        408.88        14.97 o
  -1  -7   1        885.24       1056.51        25.14 o
   0  -7   1       1857.93       2242.09        48.97 o
   1  -7   1         14.93          4.46         4.04 o
   2  -7   1       1312.98       1381.25        25.03 o
   3  -7   1         10.16          4.46         3.20 o
   4  -7   1       1970.70       2249.65        41.22 o
   5  -7   1          8.42         15.29         9.37 o
   6  -7   1        515.67        422.06        14.52 o
   7  -7   1         42.49         41.62         6.76 o
   8  -7   1          1.17         12.26         7.39 o
   9  -7   1         19.27         33.19        10.88 o
  10  -7   1         18.14         10.01         8.02 o
  11  -7   1         20.30         14.01         8.54 o
  12  -7   1         20.89         18.20        12.83 o
  13  -7   1          6.36          9.63        13.29 o
  14  -7   1         30.92         33.27        13.67 o
  15  -7   1         16.45         19.46        13.23 o
 -15  -6   1          1.25          7.66        13.21 o
 -14  -6   1        137.44        117.19        19.94 o
 -13  -6   1        187.61        175.54        18.22 o
 -12  -6   1        135.14        109.93        14.89 o
 -11  -6   1          5.01          3.49         8.49 o
 -10  -6   1         61.68         46.40        10.29 o
  -9  -6   1        376.90        367.54        19.75 o
  -8  -6   1          1.79          6.48         7.19 o
  -7  -6   1         10.66         14.96         5.93 o
  -6  -6   1       1519.34       1628.41        30.34 o
  -5  -6   1          6.38          3.70         4.61 o
  -4  -6   1        454.76        483.66        11.01 o
  -3  -6   1        603.38        800.63        20.59 o
  -2  -6   1        463.92        559.01        14.03 o
  -1  -6   1       4686.04       5689.31        60.46 o
   0  -6   1          1.20          1.71         5.36 o
   1  -6   1       1230.14       1465.37        21.92 o
   2  -6   1        879.42        916.67        17.30 o
   3  -6   1       2697.48       3475.04        55.90 o
   4  -6   1        190.26        163.05        10.08 o
   5  -6   1       1976.99       2231.87        42.96 o
   6  -6   1       1783.04       1909.99        48.54 o
   7  -6   1          0.86          3.61         5.56 o
   8  -6   1        367.78        265.95        16.81 o
   9  -6   1         66.61         37.38        13.48 o
  10  -6   1        638.27        729.24        24.21 o
  11  -6   1         33.26         47.17        12.48 o
  12  -6   1          8.00         15.15        11.24 o
  13  -6   1          4.78          8.81        11.45 o
  14  -6   1        157.62        116.43        18.09 o
  15  -6   1        109.25        112.01        17.53 o
 -15  -5   1        304.97        275.60        21.53 o
 -14  -5   1         67.99         73.53        20.73 o
 -13  -5   1        739.42        761.47        30.24 o
 -12  -5   1         18.21         18.29        10.75 o
 -11  -5   1          9.46          3.63         8.21 o
 -10  -5   1          3.00         11.51         8.59 o
  -9  -5   1        302.73        336.33        16.03 o
  -8  -5   1        124.01        127.50        21.06 o
  -7  -5   1         51.91         32.80         7.87 o
  -6  -5   1       1501.53       1592.36        44.75 o
  -5  -5   1        205.55        193.53        10.02 o
  -4  -5   1       8569.32      10419.50       145.29 o
  -3  -5   1        164.30        128.08         6.13 o
  -2  -5   1       1031.53       1226.30        15.24 o
  -1  -5   1        104.50         77.19         9.24 o
   0  -5   1         67.04        128.45         6.95 o
   1  -5   1       3034.05       3536.37        63.57 o
   2  -5   1        284.12        326.24        11.95 o
   3  -5   1       4140.36       4878.79        93.68 o
   4  -5   1        224.23        265.10        10.19 o
   5  -5   1       2270.89       2556.62        44.99 o
   6  -5   1         91.73        127.60         6.93 o
   7  -5   1       3270.85       3534.76        64.47 o
   8  -5   1        489.21        606.30        17.49 o
   9  -5   1       1907.63       2006.66        44.90 o
  10  -5   1          2.84          3.36         7.63 o
  11  -5   1         21.05         10.89        10.26 o
  12  -5   1        108.89        139.55        15.85 o
  13  -5   1        113.75        108.57        16.22 o
  14  -5   1         85.08         67.64        15.17 o
  15  -5   1         28.42         29.93        17.18 o
 -15  -4   1         30.15         42.45        17.23 o
 -14  -4   1        535.03        631.46        29.02 o
 -13  -4   1         59.67         53.61        11.83 o
 -12  -4   1        942.30        997.18        34.83 o
 -11  -4   1         24.46         18.51         8.54 o
 -10  -4   1        192.42        171.45        15.34 o
  -9  -4   1       1024.15       1090.58        34.13 o
  -8  -4   1        412.60        427.03        17.15 o
  -7  -4   1       2087.89       2128.73        52.95 o
  -6  -4   1        110.84        108.64        10.23 o
  -5  -4   1       1012.14        999.77        20.00 o
  -4  -4   1         26.64         15.67         4.39 o
  -3  -4   1        329.79        353.38         9.45 o
  -2  -4   1       1220.33       1395.09        21.26 o
  -1  -4   1       1571.16       1901.96        32.51 o
   0  -4   1       7174.03       9266.11       129.84 o
   1  -4   1        106.15         75.90         4.83 o
   2  -4   1       4359.90       4834.20        62.01 o
   3  -4   1         29.10         45.41         8.10 o
   4  -4   1        464.42        576.75        14.21 o
   5  -4   1         37.44         51.91         7.99 o
   6  -4   1       7394.05       7862.45       130.14 o
   7  -4   1       2466.71       2828.94        46.06 o
   8  -4   1         34.76         14.46         4.89 o
   9  -4   1         85.97         77.75         8.14 o
  10  -4   1         92.66         62.48         8.91 o
  11  -4   1        430.70        330.91        19.94 o
  12  -4   1          0.23          5.40         9.65 o
  13  -4   1        432.14        447.18        32.66 o
  14  -4   1         53.45         72.72        15.20 o
  15  -4   1        112.06         88.25        16.46 o
 -15  -3   1         14.26         10.77        11.24 o
 -14  -3   1        268.16        269.51        20.31 o
 -13  -3   1         96.11         61.16        12.64 o
 -12  -3   1        529.36        570.80        25.58 o
 -11  -3   1        333.27        354.31        17.67 o
 -10  -3   1        104.48        101.87        10.60 o
  -9  -3   1        202.79        164.85        12.98 o
  -8  -3   1       2207.29       2086.13        52.98 o
  -7  -3   1        230.23        201.35        10.21 o
  -6  -3   1       2101.03       2353.27        40.60 o
  -5  -3   1       1042.73       1179.72        20.35 o
  -4  -3   1       1608.68       1833.14        34.18 o
  -3  -3   1       4157.58       5049.78        85.06 o
  -2  -3   1      11815.12      15299.13       235.69 o
  -1  -3   1        197.21        319.65         8.44 o
   0  -3   1        590.48        763.21        23.15 o
   1  -3   1      26962.56      34158.29       467.12 o
   2  -3   1       1051.42       1168.20        24.03 o
   3  -3   1       1720.61       1929.33        31.49 o
   4  -3   1       2281.15       2428.13        48.85 o
   5  -3   1       3338.12       3558.12        42.07 o
   6  -3   1        181.81        116.05         5.93 o
   7  -3   1        214.81        174.53        10.67 o
   8  -3   1       3352.23       3096.03        57.23 o
   9  -3   1          2.07          3.77         5.26 o
  10  -3   1         38.71         44.65        10.23 o
  11  -3   1         30.27         22.13         9.99 o
  12  -3   1        174.51        180.68        17.52 o
  13  -3   1        177.51        140.83        16.40 o
  14  -3   1         64.34         39.46        13.66 o
  15  -3   1        156.17        120.96        17.71 o
 -16  -2   1         37.26         41.65        14.82 o
 -15  -2   1         88.50        101.32        15.08 o
 -14  -2   1         17.92         10.30         9.59 o
 -13  -2   1        877.73        901.08        30.09 o
 -12  -2   1         21.25          6.58         8.25 o
 -11  -2   1        471.05        450.07        20.72 o
 -10  -2   1          7.16         13.65         6.87 o
  -9  -2   1        432.17        432.92        20.13 o
  -8  -2   1         42.58         20.60         6.30 o
  -7  -2   1         74.98         46.80         7.19 o
  -6  -2   1       1107.73        994.00        24.22 o
  -5  -2   1       1808.29       1887.88        40.28 o
  -4  -2   1        547.22        448.92        15.78 o
  -3  -2   1       4894.95       5086.66        52.25 o
  -2  -2   1       2960.34       3341.46        45.76 o
  -1  -2   1       2029.65       2514.56        67.66 o
   0  -2   1       2616.66       3432.06        48.58 o
   1  -2   1          3.28          3.74        13.88 o
   2  -2   1       4847.27       5464.64       112.57 o
   3  -2   1      14614.42      15246.84       212.31 o
   4  -2   1         44.19         42.18         7.00 o
   5  -2   1        196.92        107.67         7.58 o
   6  -2   1         55.58         29.55         7.24 o
   7  -2   1       1203.78       1108.28        25.21 o
   8  -2   1        319.75        330.95         9.92 o
   9  -2   1        183.06        154.55        10.53 o
  10  -2   1         84.30         72.41         9.31 o
  11  -2   1        772.94        729.46        24.62 o
  12  -2   1        390.92        327.84        32.42 o
  13  -2   1        261.19        225.94        18.60 o
  14  -2   1        220.32        199.07        20.54 o
  15  -2   1        134.36        134.68        23.34 o
  16  -2   1         55.00         67.08        15.11 o
 -16  -1   1         64.27         63.07        15.41 o
 -15  -1   1          7.88          2.36        11.20 o
 -14  -1   1         23.18         36.48        11.13 o
 -13  -1   1         45.32         30.97         9.72 o
 -12  -1   1        198.81        221.73        16.09 o
 -11  -1   1        315.82        312.30        16.38 o
 -10  -1   1          7.35          4.47         7.08 o
  -9  -1   1       2035.13       1914.55        65.41 o
  -8  -1   1        522.97        442.07        17.78 o
  -7  -1   1        287.02        226.71         8.96 o
  -6  -1   1        336.90        309.83        14.29 o
  -5  -1   1       4938.85       5152.27        92.64 o
  -4  -1   1        476.34        491.29        15.18 o
  -3  -1   1      37330.27      42406.26       650.81 o
  -2  -1   1       3354.46       3054.89        22.31 o
  -1  -1   1       7297.79       8050.36       139.18 o
   0  -1   1      27147.14      30343.37       235.04 o
   1  -1   1        133.52        163.87        26.21 o
   2  -1   1      12727.21      13701.56       222.03 o
   3  -1   1        434.75        580.69        10.84 o
   4  -1   1       1079.04       1114.18        22.21 o
   5  -1   1          0.28          1.32         3.53 o
   6  -1   1       1843.90       1919.00        39.71 o
   7  -1   1        369.51        361.41        11.75 o
   8  -1   1         57.06         53.35         4.47 o
   9  -1   1        120.53        100.80        10.28 o
  10  -1   1          2.28          2.79         6.26 o
  11  -1   1          9.27         10.71         7.51 o
  12  -1   1          2.86         11.28         8.54 o
  13  -1   1        391.13        382.94        23.27 o
  14  -1   1        207.36        224.12        19.78 o
  15  -1   1          6.29          9.17        11.83 o
  16  -1   1         73.65         86.39        17.38 o
 -16   0   1          8.99         17.35        11.84 o
 -15   0   1         28.14         26.21        13.63 o
 -14   0   1         86.42         53.10        14.61 o
 -13   0   1          2.06          4.80         7.56 o
 -12   0   1          0.85          0.14         6.99 o
 -11   0   1          2.34          3.63         6.96 o
 -10   0   1        178.15        173.92        11.92 o
  -9   0   1          1.56          2.61         5.94 o
  -8   0   1       2189.45       2169.72        43.92 o
  -7   0   1         28.33         56.01         9.62 o
  -6   0   1      12007.37      13121.34       191.89 o
  -5   0   1        451.96        450.90         8.49 o
  -4   0   1       8379.15       8988.93       129.22 o
  -3   0   1       6242.91       7084.83       117.25 o
  -2   0   1        178.04        179.58        13.41 o
  -1   0   1       5042.97       5481.24       184.38 o
   0   0   1       8005.20       7593.21        48.75 o
   1   0   1      27473.66      29787.60       272.34 o
   2   0   1        132.90        133.88         3.06 o
   3   0   1        165.22        169.41         9.88 o
   4   0   1        209.37        195.36         7.71 o
   5   0   1       1115.47       1009.15        19.25 o
   6   0   1       2698.52       2879.37        44.67 o
   7   0   1        426.11        379.38        13.52 o
   8   0   1        340.11        355.81        17.22 o
   9   0   1          2.33          3.09         6.58 o
  10   0   1       2134.11       2208.64        49.16 o
  11   0   1        593.83        621.73        24.02 o
  12   0   1         18.35         26.09         9.30 o
  13   0   1        131.67        131.10        15.21 o
  14   0   1         14.38         12.96        10.70 o
  15   0   1         60.97         50.84        13.96 o
  16   0   1         10.43         17.03        12.60 o
 -16   1   1         64.76         71.86        15.27 o
 -15   1   1        154.23        142.55        18.00 o
 -14   1   1          2.80         13.26        10.50 o
 -13   1   1        127.08        142.37        16.52 o
 -12   1   1        241.00        225.35        19.69 o
 -11   1   1        248.80        213.52        16.21 o
 -10   1   1         35.60         29.88         7.69 o
  -9   1   1         21.49         15.24         4.74 o
  -8   1   1        240.14        234.57        10.26 o
  -7   1   1        824.28        886.13        14.66 o
  -6   1   1        910.94        932.61        22.16 o
  -5   1   1       1529.12       1514.85        22.73 o
  -4   1   1          2.50          6.43         2.58 o
  -3   1   1          3.83          0.78         2.43 o
  -2   1   1        811.87       1071.26         9.87 o
  -1   1   1       6891.04       7290.54        56.12 o
   0   1   1       2977.06       3537.71       158.48 o
   1   1   1        954.40       1341.64        13.33 o
   2   1   1        820.40        838.78         5.93 o
   3   1   1         49.18         43.68         4.55 o
   4   1   1       1158.40       1093.71        25.58 o
   5   1   1       2490.30       2572.85        42.05 o
   6   1   1         63.80         42.06         3.87 o
   7   1   1       1193.48       1283.70        44.02 o
   8   1   1         24.53         22.67         8.15 o
   9   1   1        470.86        462.92        18.66 o
  10   1   1        927.20        947.85        49.17 o
  11   1   1        276.92        287.10        15.80 o
  12   1   1        587.65        561.71        23.91 o
  13   1   1        125.83        127.50        14.20 o
  14   1   1          3.99          6.91        10.08 o
  15   1   1         26.21         28.68        17.81 o
 -16   2   1        253.38        264.73        22.66 o
 -15   2   1         63.28         61.55        15.03 o
 -14   2   1         40.21         42.84        16.08 o
 -13   2   1          7.14          6.20        10.42 o
 -12   2   1       1376.70       1300.53        40.71 o
 -11   2   1         13.87          7.01         6.94 o
 -10   2   1        137.70        138.33        10.42 o
  -9   2   1        417.02        365.00        11.87 o
  -8   2   1         18.78          5.78         4.37 o
  -7   2   1       4434.29       4767.20        65.33 o
  -6   2   1         52.43         52.02         6.71 o
  -5   2   1       4092.93       4565.81        68.12 o
  -4   2   1          9.68         17.77         3.03 o
  -3   2   1      12391.88      15455.80       234.09 o
  -2   2   1       1332.93       1329.77        40.55 o
  -1   2   1        164.87        123.54         4.92 o
   0   2   1       6317.56       7589.89       120.32 o
   1   2   1          0.65          8.01         5.59 o
   2   2   1        779.00        893.09        15.78 o
   3   2   1       1776.21       1615.68        27.73 o
   4   2   1       1992.85       2205.36        29.33 o
   5   2   1         10.73          4.78         2.57 o
   6   2   1        939.84       1097.79        22.89 o
   7   2   1         34.66         22.15         6.92 o
   8   2   1        165.32        216.12        12.72 o
   9   2   1        207.17        167.30        11.10 o
  10   2   1         53.10         51.57        10.90 o
  11   2   1        654.52        674.62        24.81 o
  12   2   1        134.47        140.92        17.23 o
  13   2   1        754.35        840.74        31.31 o
  14   2   1        330.59        273.20        20.58 o
  15   2   1          1.34         11.28        10.07 o
 -16   3   1         33.04         75.94        15.28 o
 -15   3   1         28.28          9.44        12.39 o
 -14   3   1         91.52         80.20        14.02 o
 -13   3   1          1.53          2.58         9.44 o
 -12   3   1         64.75         50.47        16.28 o
 -11   3   1        142.41        127.80        15.11 o
 -10   3   1         61.35         75.92        10.24 o
  -9   3   1          0.32          2.38         4.83 o
  -8   3   1       1298.11       1290.34        26.47 o
  -7   3   1        650.20        644.08        19.56 o
  -6   3   1        462.52        417.98        10.98 o
  -5   3   1       1235.76       1544.47        17.63 o
  -4   3   1       2898.85       3295.40        45.84 o
  -3   3   1         79.34         68.75         5.29 o
  -2   3   1        615.05        704.29        14.32 o
  -1   3   1       7514.48       8923.24       116.23 o
   0   3   1       1320.47       1292.40        23.64 o
   1   3   1       7382.44       8522.93       131.41 o
   2   3   1          4.72         13.18         2.57 o
   3   3   1          6.33          5.77         3.11 o
   4   3   1          8.01          8.59         3.61 o
   5   3   1        897.85        942.46        23.34 o
   6   3   1       4504.42       5135.58        94.73 o
   7   3   1         80.91         60.04         8.40 o
   8   3   1         60.10         37.61         9.55 o
   9   3   1        349.88        279.88        15.85 o
  10   3   1       1465.55       1462.14        39.68 o
  11   3   1        202.77        201.19        14.65 o
  12   3   1       1386.78       1520.71        67.23 o
  13   3   1         96.89         64.57        12.59 o
  14   3   1        143.38        143.91        16.20 o
  15   3   1        282.57        242.29        20.51 o
 -15   4   1        365.51        352.38        26.30 o
 -14   4   1         10.59         11.60        11.70 o
 -13   4   1         87.11         89.57        14.80 o
 -12   4   1          9.30          6.98         9.86 o
 -11   4   1         72.79         83.84        12.29 o
 -10   4   1          7.81          9.61         6.84 o
  -9   4   1         33.11         19.99         6.32 o
  -8   4   1        859.50        846.64        19.33 o
  -7   4   1       1277.06       1377.71        22.61 o
  -6   4   1       2074.83       2560.06        33.21 o
  -5   4   1          0.45          3.37         3.28 o
  -4   4   1       3449.42       4456.32        60.41 o
  -3   4   1          4.81          4.77         2.19 o
  -2   4   1        763.83       1006.26        26.60 o
  -1   4   1        529.78        581.23        15.49 o
   0   4   1       1229.40       1395.50        33.13 o
   1   4   1       1141.79       1296.71        26.63 o
   2   4   1         29.14         30.45         3.14 o
   3   4   1       2704.93       3461.54        61.07 o
   4   4   1          5.35          6.59         3.01 o
   5   4   1         93.81        111.10         5.81 o
   6   4   1         10.14         14.94         5.00 o
   7   4   1       1715.60       1967.89        34.29 o
   8   4   1          3.29         12.99         7.43 o
   9   4   1       1245.28       1204.16        30.21 o
  10   4   1       1078.09       1215.59        33.62 o
  11   4   1         55.15         62.64        12.26 o
  12   4   1        441.93        415.66        26.60 o
  13   4   1         85.52         54.02        12.91 o
  14   4   1        100.85        134.01        27.29 o
  15   4   1        301.52        322.16        23.28 o
 -15   5   1          0.55          5.12        11.92 o
 -14   5   1        223.28        278.53        21.55 o
 -13   5   1          0.11         15.13        10.58 o
 -12   5   1        782.27        776.55        30.63 o
 -11   5   1         71.90         71.39        13.92 o
 -10   5   1        135.75        131.21        11.85 o
  -9   5   1       1081.03       1089.92        30.35 o
  -8   5   1        775.50        860.67        29.28 o
  -7   5   1       6389.30       7468.25       132.54 o
  -6   5   1         65.77         63.08         5.60 o
  -5   5   1       2309.60       2524.66        47.85 o
  -4   5   1         14.16          7.57         2.23 o
  -3   5   1       1662.39       2041.94        28.69 o
  -2   5   1       4732.12       5838.60        72.17 o
  -1   5   1        932.60       1124.43        16.47 o
   0   5   1        792.03        892.98        12.25 o
   1   5   1          1.81          4.53         4.23 o
   2   5   1         25.28         19.90         4.63 o
   3   5   1        119.89        123.76         5.80 o
   4   5   1        104.98         68.13         5.68 o
   5   5   1          6.04         16.28         5.29 o
   6   5   1        147.62        147.25        10.05 o
   7   5   1        141.26        141.03        11.04 o
   8   5   1        165.76        155.22        15.62 o
   9   5   1       1952.08       2180.60        54.25 o
  10   5   1         22.08          7.76         7.86 o
  11   5   1        101.77        112.38        14.11 o
  12   5   1          1.82         11.08         9.64 o
  13   5   1       1314.23       1429.29        43.78 o
  14   5   1        169.45        189.34        21.61 o
  15   5   1         25.89         30.78        12.27 o
 -15   6   1        122.64        142.75        19.09 o
 -14   6   1         43.52         77.74        33.54 o
 -13   6   1         10.77         21.30        12.61 o
 -12   6   1        211.43        167.15        26.69 o
 -11   6   1          2.77          8.16         8.26 o
 -10   6   1        175.87        263.97        15.62 o
  -9   6   1         38.87        108.94        18.87 o
  -8   6   1       2153.51       2063.34        39.83 o
  -7   6   1        173.93        174.39        14.62 o
  -6   6   1       2088.01       2301.48        34.63 o
  -5   6   1         43.63         30.86         5.00 o
  -4   6   1       1907.13       2085.60        28.66 o
  -3   6   1       1963.29       2290.30        39.13 o
  -2   6   1        664.00        675.99        14.19 o
  -1   6   1        968.37        982.84        22.34 o
   0   6   1        129.49        190.42         5.90 o
   1   6   1       5366.83       6540.69       124.05 o
   2   6   1        244.75        251.67        10.83 o
   3   6   1        266.52        402.77         9.59 o
   4   6   1        367.55        312.26        12.64 o
   5   6   1         47.02         40.51         4.57 o
   6   6   1       1076.49       1119.11        23.05 o
   7   6   1        241.14        239.44        12.27 o
   8   6   1        754.98        826.22        29.70 o
   9   6   1         39.09         34.01         9.80 o
  10   6   1          8.31          4.83         8.58 o
  11   6   1          1.91          3.24         8.62 o
  12   6   1          8.29         18.41        10.42 o
  13   6   1         11.16          5.35        10.86 o
  14   6   1         17.99         29.31        12.00 o
 -14   7   1          0.40          5.31        12.82 o
 -13   7   1         78.01         64.19        14.95 o
 -12   7   1          1.58          3.48        11.17 o
 -11   7   1        375.75        474.14        19.91 o
 -10   7   1          0.30          9.59         7.33 o
  -9   7   1        205.92        202.58        14.28 o
  -8   7   1        325.66        303.73        16.12 o
  -7   7   1        196.44        243.42        17.09 o
  -6   7   1        284.42        275.12        16.83 o
  -5   7   1        191.68        158.53        13.59 o
  -4   7   1       2463.06       2797.04        59.62 o
  -3   7   1          0.22          4.34         3.26 o
  -2   7   1          2.74          5.28         3.62 o
  -1   7   1        416.81        485.63        13.20 o
   0   7   1        608.16        591.29        11.02 o
   1   7   1       2731.05       3173.16        43.43 o
   2   7   1        202.77        179.07         6.84 o
   3   7   1        399.50        361.81         9.75 o
   4   7   1         75.53         56.79         7.67 o
   5   7   1       3260.66       3741.44        75.13 o
   6   7   1        125.29        153.23         8.06 o
   7   7   1         98.89        107.59        12.19 o
   8   7   1          5.58          4.53         7.31 o
   9   7   1       1194.58       1176.73        34.73 o
  10   7   1        198.20        187.96        15.75 o
  11   7   1          1.26         12.05        10.21 o
  12   7   1         45.24         53.90        13.56 o
  13   7   1          4.62          7.16        10.54 o
  14   7   1         45.63         69.44        18.74 o
 -14   8   1          1.10          0.05        11.29 o
 -13   8   1          6.46          9.18        12.41 o
 -12   8   1        609.79        638.81        32.96 o
 -11   8   1         41.62         20.95         9.88 o
 -10   8   1        421.20        365.20        20.07 o
  -9   8   1         28.67         58.47        10.42 o
  -8   8   1        142.09        143.31        12.15 o
  -7   8   1        125.79        121.72        12.17 o
  -6   8   1         68.93         59.30         8.24 o
  -5   8   1        645.46        642.28        21.99 o
  -4   8   1          0.16          2.80         5.25 o
  -3   8   1       3696.80       3977.72        56.75 o
  -2   8   1         63.83         67.47         9.05 o
  -1   8   1        324.96        399.63        13.70 o
   0   8   1        676.73        636.42        17.98 o
   1   8   1         80.55         57.19         5.85 o
   2   8   1         21.76         29.97         5.35 o
   3   8   1         14.71         14.08         4.69 o
   4   8   1       5850.65       6389.05        97.96 o
   5   8   1        194.48        212.77        10.86 o
   6   8   1        389.04        412.18        15.14 o
   7   8   1        348.46        384.37        20.43 o
   8   8   1        257.55        280.46        16.62 o
   9   8   1        893.01        831.53        38.02 o
  10   8   1         25.61         63.03        11.34 o
  11   8   1       1112.13       1073.92        36.03 o
  12   8   1          0.15         11.69        12.98 o
  13   8   1         21.00         30.79        19.51 o
 -14   9   1         25.25         33.20        35.99 o
 -13   9   1          8.81         17.57        12.91 o
 -12   9   1        108.32         64.18        16.07 o
 -11   9   1        114.88         86.55        13.91 o
 -10   9   1        541.51        613.49        39.01 o
  -9   9   1         44.75         30.27         9.30 o
  -8   9   1        501.06        523.88        23.74 o
  -7   9   1        318.92        341.80        18.20 o
  -6   9   1        215.58        215.09        14.45 o
  -5   9   1          1.35          4.00         6.55 o
  -4   9   1         64.93         70.73        10.26 o
  -3   9   1        852.39        897.67        30.24 o
  -2   9   1        104.07        102.64         8.67 o
  -1   9   1         43.67         22.46         7.34 o
   0   9   1          7.16          9.43         4.90 o
   1   9   1        127.66        111.63        10.14 o
   2   9   1         10.92         10.56         5.81 o
   3   9   1       1432.62       1445.28        32.93 o
   4   9   1         17.53         15.59         5.45 o
   5   9   1        934.38       1010.67        32.96 o
   6   9   1       4177.41       4541.12        89.92 o
   7   9   1         77.26        100.30        11.40 o
   8   9   1         13.84         16.98         9.16 o
   9   9   1         92.11        102.73        26.42 o
  10   9   1        768.96        683.48        41.13 o
  11   9   1         12.45          0.89        14.02 o
  12   9   1        334.14        351.04        36.87 o
  13   9   1          6.40         32.42        17.07 o
 -13  10   1         27.55         22.19        13.58 o
 -12  10   1         17.36         29.24        11.55 o
 -11  10   1        131.90        153.86        16.24 o
 -10  10   1          7.95          9.23         8.52 o
  -9  10   1       1227.27       1230.84        37.93 o
  -8  10   1        123.17        117.50        13.02 o
  -7  10   1        250.58        221.22        16.58 o
  -6  10   1       1638.51       1733.22        58.98 o
  -5  10   1         79.40         57.28         8.99 o
  -4  10   1        477.58        422.89        20.45 o
  -3  10   1        134.30        121.35        11.40 o
  -2  10   1        210.48        222.07        12.40 o
  -1  10   1          3.49         11.86         5.07 o
   0  10   1       1843.80       1863.12        34.38 o
   1  10   1        828.38        895.23        20.26 o
   2  10   1          0.81          3.93         5.51 o
   3  10   1         67.76         70.42         8.88 o
   4  10   1        469.44        535.70        18.52 o
   5  10   1       1273.61       1253.66        32.27 o
   6  10   1        115.90        140.47        19.97 o
   7  10   1       1512.00       1709.86        67.42 o
   8  10   1         48.68         27.01        14.37 o
   9  10   1          2.50          0.61        13.01 o
  10  10   1        111.77        113.46        23.92 o
  11  10   1        152.58        214.36        65.18 o
  12  10   1         60.28         69.65        23.65 o
 -12  11   1        348.21        421.85        40.52 o
 -11  11   1        165.69        199.08        17.34 o
 -10  11   1        232.47        228.11        16.93 o
  -9  11   1          5.01         10.48         8.39 o
  -8  11   1          7.46          2.00         7.45 o
  -7  11   1        266.45        241.88        20.05 o
  -6  11   1         38.13         33.68        10.39 o
  -5  11   1        106.34         87.42        12.36 o
  -4  11   1        227.35        196.17        14.13 o
  -3  11   1          1.39          6.83         6.59 o
  -2  11   1        123.88        138.12        11.26 o
  -1  11   1        990.02       1056.67        26.84 o
   0  11   1        256.34        229.85        14.21 o
   1  11   1          0.40          1.74         5.33 o
   2  11   1        166.05        187.40        10.32 o
   3  11   1         25.78         21.15         7.91 o
   4  11   1        860.82        974.89        35.53 o
   5  11   1        183.27        208.70        17.06 o
   6  11   1        210.38        228.52        36.87 o
   7  11   1        474.20        504.14        35.10 o
   8  11   1         48.51         56.80        16.26 o
   9  11   1        115.75        142.42        23.51 o
  10  11   1          7.68         16.38        17.09 o
  11  11   1        150.52        192.54        29.33 o
 -11  12   1         18.01         22.83        15.22 o
 -10  12   1        141.59        113.78        17.60 o
  -9  12   1         29.57         36.85        11.08 o
  -8  12   1          9.94          6.91         8.86 o
  -7  12   1         74.53         96.51        12.91 o
  -6  12   1          6.59         15.14         9.15 o
  -5  12   1         63.81         68.04        12.26 o
  -4  12   1        102.22         91.63        12.77 o
  -3  12   1        506.53        467.98        22.67 o
  -2  12   1        272.96        299.64        16.95 o
  -1  12   1        428.03        434.97        19.16 o
   0  12   1          1.64          1.21         8.54 o
   1  12   1          8.60         16.66         8.40 o
   2  12   1        103.15         96.86        12.47 o
   3  12   1        401.61        390.77        19.10 o
   4  12   1         70.07         73.99        13.53 o
   5  12   1         32.45         56.58        14.95 o
   6  12   1          2.52          7.97        12.96 o
   7  12   1          7.25         26.34        13.92 o
   8  12   1         16.04         43.27        31.67 o
   9  12   1          5.77         13.17        14.77 o
  10  12   1         17.12         16.28        17.94 o
 -10  13   1          1.51          8.58         9.05 o
  -9  13   1        163.52        142.23        17.23 o
  -8  13   1          5.77          6.87         8.54 o
  -7  13   1          6.39          5.49         8.29 o
  -6  13   1          5.58          0.78         7.76 o
  -5  13   1         19.69         14.69         9.04 o
  -4  13   1       1332.99       1235.68        44.97 o
  -3  13   1          2.41          9.30         9.47 o
  -2  13   1        160.17        132.86        16.00 o
  -1  13   1        379.22        407.44        24.65 o
   0  13   1       1117.19       1059.25        56.86 o
   1  13   1        413.00        481.94        43.01 o
   2  13   1         72.74         89.23        12.60 o
   3  13   1       1254.36       1253.64        57.91 o
   4  13   1         29.22          9.32        10.96 o
   5  13   1        382.76        403.89        33.65 o
   6  13   1         17.06         27.90        15.20 o
   7  13   1        150.93        170.42        25.29 o
   8  13   1         21.95         19.90        21.18 o
   9  13   1         16.23          5.79        14.60 o
  -9  14   1         84.83        103.72        21.18 o
  -8  14   1          2.40          0.50        10.55 o
  -7  14   1          6.61         11.83        10.90 o
  -6  14   1         27.02         36.25        18.03 o
  -5  14   1         60.27         75.75        14.49 o
  -4  14   1         42.32         45.57        13.29 o
  -3  14   1         18.74         16.76        11.49 o
  -2  14   1        542.24        619.14        32.61 o
  -1  14   1        239.63        241.36        20.94 o
   0  14   1        801.59        759.58        34.88 o
   1  14   1          5.30          3.71        10.32 o
   2  14   1        658.42        671.02        38.41 o
   3  14   1          6.35         12.00        10.40 o
   4  14   1        337.05        411.02        31.74 o
   5  14   1          3.60          4.79        13.70 o
   6  14   1        228.61        249.39        71.07 o
   7  14   1         18.72         48.53        17.70 o
   8  14   1         27.12         36.31        40.92 o
  -7  15   1        114.96        126.57        18.77 o
  -6  15   1          4.76          7.75        11.05 o
  -5  15   1          7.55         10.48        10.89 o
  -4  15   1         39.68         36.81        13.33 o
  -3  15   1       1025.75       1094.99        43.04 o
  -2  15   1         12.00         12.79        11.98 o
  -1  15   1        116.02        101.46        17.07 o
   0  15   1        132.72        138.61        17.78 o
   1  15   1        432.42        448.48        32.91 o
   2  15   1         26.49         36.98        15.30 o
   3  15   1        321.69        345.10        29.96 o
   4  15   1         31.24         35.70        16.48 o
   5  15   1          7.38         25.06        14.38 o
   6  15   1        368.48        447.86        37.11 o
  -5  16   1          9.52         19.75        12.50 o
  -4  16   1         18.50         16.97        12.18 o
  -3  16   1          4.97          8.66        11.84 o
  -2  16   1        356.55        426.55        28.94 o
  -1  16   1        136.43        121.85        17.80 o
   0  16   1          6.40          7.25        13.71 o
   1  16   1        380.92        440.45        41.47 o
   2  16   1        224.47        267.11        35.72 o
   3  16   1          2.23         11.00        18.78 o
   4  16   1         34.77         63.58        25.31 o
  -2 -17   2          7.93          4.30        13.91 o
  -1 -17   2          5.81         10.40        13.37 o
   0 -17   2         36.63         41.88        16.66 o
   1 -17   2          9.52          1.88        12.76 o
   2 -17   2          1.31         13.44        13.80 o
   3 -17   2         43.08         33.91        16.04 o
   4 -17   2         20.76         43.18        13.11 o
  -6 -16   2        356.41        375.58        51.81 o
  -5 -16   2        112.61        146.48        22.50 o
  -4 -16   2        937.36        976.29        69.47 o
  -3 -16   2         36.69         35.74        15.02 o
  -2 -16   2         78.66         64.39        17.73 o
  -1 -16   2        228.40        207.03        23.64 o
   0 -16   2          7.17          0.97        12.08 o
   1 -16   2        141.48        126.67        20.97 o
   2 -16   2         17.26         27.49        13.21 o
   3 -16   2         58.33         73.23        15.65 o
   4 -16   2          0.29         11.59         8.98 o
   5 -16   2         73.08         41.88        12.18 o
   6 -16   2         43.51         54.97        11.08 o
   7 -16   2        210.17        176.00        17.51 o
  -8 -15   2          0.45          0.04        16.92 o
  -7 -15   2        138.49        170.51        32.04 o
  -6 -15   2         22.22         42.30        16.61 o
  -5 -15   2        273.93        305.60        72.81 o
  -4 -15   2        124.10         99.13        18.85 o
  -3 -15   2        116.93        146.01        21.03 o
  -2 -15   2         13.15         13.72        12.52 o
  -1 -15   2         19.76         27.55        14.26 o
   0 -15   2         70.06         54.89        11.93 o
   1 -15   2         41.40         61.59        11.90 o
   2 -15   2          5.30         20.66         9.07 o
   3 -15   2          7.21          2.47         7.98 o
   4 -15   2        896.37       1002.94        33.57 o
   5 -15   2         12.85         17.21        10.55 o
   6 -15   2          8.53         15.33         8.93 o
   7 -15   2         95.67         75.23        12.65 o
   8 -15   2         92.79         86.01        14.28 o
  -9 -14   2          1.35          5.61        15.72 o
  -8 -14   2        817.60        777.11        46.21 o
  -7 -14   2        110.13         74.94        18.87 o
  -6 -14   2         35.38         12.95        14.47 o
  -5 -14   2        406.67        465.74        33.78 o
  -4 -14   2         10.48         12.17        10.75 o
  -3 -14   2        480.73        480.60        24.36 o
  -2 -14   2          0.82          6.36         8.79 o
  -1 -14   2         26.74         20.83         9.26 o
   0 -14   2         52.59         55.07        10.07 o
   1 -14   2        100.96        100.35        12.71 o
   2 -14   2        204.04        180.87        15.98 o
   3 -14   2         90.82         93.14        13.83 o
   4 -14   2         56.94         55.73        11.12 o
   5 -14   2        154.19        137.43        16.47 o
   6 -14   2        311.87        332.09        20.13 o
   7 -14   2          9.18         21.56         9.68 o
   8 -14   2        134.56        164.29        18.05 o
   9 -14   2         24.70         20.30        10.21 o
  10 -14   2         80.60         94.29        14.09 o
 -10 -13   2         68.92         82.51        21.52 o
  -9 -13   2        221.68        223.93        34.44 o
  -8 -13   2        332.77        322.97        30.68 o
  -7 -13   2         68.59         64.86        27.08 o
  -6 -13   2        445.26        453.12        37.96 o
  -5 -13   2          0.55          4.30         8.66 o
  -4 -13   2        465.26        470.90        21.27 o
  -3 -13   2          0.61          2.81         6.64 o
  -2 -13   2       1058.74       1026.24        32.64 o
  -1 -13   2          1.15          1.31         5.82 o
   0 -13   2        855.35        981.96        31.57 o
   1 -13   2        965.39        882.46        28.31 o
   2 -13   2         76.16         61.47        10.70 o
   3 -13   2        796.21        848.34        36.71 o
   4 -13   2         45.21         37.03        13.04 o
   5 -13   2       1360.74       1260.95        35.08 o
   6 -13   2        133.01        128.25        15.64 o
   7 -13   2        233.12        212.26        15.79 o
   8 -13   2        147.37        150.59        16.08 o
   9 -13   2         15.09         11.94         9.76 o
  10 -13   2        249.56        234.94        18.93 o
  11 -13   2          0.14          1.69         9.75 o
 -11 -12   2        560.44        684.40        45.19 o
 -10 -12   2          4.54          9.84        15.07 o
  -9 -12   2         98.02         93.49        14.54 o
  -8 -12   2         13.13         33.92        11.69 o
  -7 -12   2          2.39          7.16         9.24 o
  -6 -12   2          0.42          4.02         8.48 o
  -5 -12   2        223.72        230.71        18.13 o
  -4 -12   2         47.39         42.74         8.75 o
  -3 -12   2        510.18        538.98        19.66 o
  -2 -12   2        122.49        115.91        10.20 o
  -1 -12   2         79.65         89.96        10.29 o
   0 -12   2        362.32        341.71        14.71 o
   1 -12   2         32.96         19.63         9.01 o
   2 -12   2       1119.68       1154.49        35.10 o
   3 -12   2         81.66         47.02         8.96 o
   4 -12   2       1021.56        988.75        35.97 o
   5 -12   2        532.55        545.70        22.46 o
   6 -12   2        247.55        269.20        20.10 o
   7 -12   2        529.28        555.41        24.49 o
   8 -12   2        215.73        221.83        18.61 o
   9 -12   2         67.51         76.98        13.31 o
  10 -12   2          0.40          3.15         8.85 o
  11 -12   2        419.13        453.02        25.55 o
  12 -12   2          1.53          1.92        10.11 o
 -12 -11   2        384.28        321.78        82.59 o
 -11 -11   2          8.12          7.91        10.62 o
 -10 -11   2        302.15        360.74        22.43 o
  -9 -11   2          0.92          9.23         9.58 o
  -8 -11   2          4.18         11.67         9.09 o
  -7 -11   2          1.79          1.12         7.69 o
  -6 -11   2         72.32         82.71        10.32 o
  -5 -11   2          1.67          3.46         6.36 o
  -4 -11   2         22.74         19.61         6.91 o
  -3 -11   2        313.27        346.07        16.52 o
  -2 -11   2          5.15          7.67         6.48 o
  -1 -11   2         70.94         91.34         8.60 o
   0 -11   2         55.30         43.18         8.84 o
   1 -11   2        520.47        621.80        20.59 o
   2 -11   2        389.25        359.94        24.01 o
   3 -11   2         37.38         39.07         9.26 o
   4 -11   2        315.30        353.16        16.81 o
   5 -11   2          0.61          1.57         6.31 o
   6 -11   2        307.96        340.40        16.92 o
   7 -11   2         12.06         20.74        10.65 o
   8 -11   2       1057.78       1035.41        30.72 o
   9 -11   2          1.49          1.82         7.36 o
  10 -11   2         46.39         50.82        12.05 o
  11 -11   2        220.16        219.99        17.90 o
  12 -11   2        115.69        105.41        13.85 o
 -13 -10   2        163.53        163.33        18.52 o
 -12 -10   2         14.39          6.14        10.95 o
 -11 -10   2         11.35         11.39        10.30 o
 -10 -10   2        133.77        119.68        14.58 o
  -9 -10   2        537.33        465.34        23.84 o
  -8 -10   2          8.82          4.00         8.03 o
  -7 -10   2         47.00         37.96        12.19 o
  -6 -10   2       3340.48       3686.63        79.48 o
  -5 -10   2         70.78         66.27        11.18 o
  -4 -10   2        893.48        844.61        22.96 o
  -3 -10   2          1.31          3.32         4.80 o
  -2 -10   2          2.49          0.28         4.69 o
  -1 -10   2          1.79          3.16         4.63 o
   0 -10   2       1877.72       2271.16        43.95 o
   1 -10   2       1064.59       1050.75        27.41 o
   2 -10   2        754.12        804.86        17.27 o
   3 -10   2        634.07        749.20        23.32 o
   4 -10   2          0.61          1.93         6.78 o
   5 -10   2        356.71        340.64        17.08 o
   6 -10   2         86.33         90.97        11.63 o
   7 -10   2       2243.13       2259.87        53.28 o
   8 -10   2        429.06        393.92        19.53 o
   9 -10   2         85.88         81.26        13.75 o
  10 -10   2        174.32        173.83        23.88 o
  11 -10   2         16.00         11.60        10.03 o
  12 -10   2        412.26        481.02        25.70 o
  13 -10   2          7.96          3.62        10.95 o
 -13  -9   2          1.79          2.52        10.45 o
 -12  -9   2        174.78        180.01        17.82 o
 -11  -9   2        246.02        232.34        18.78 o
 -10  -9   2        249.22        251.09        17.61 o
  -9  -9   2        153.53        159.72        23.75 o
  -8  -9   2         27.94         29.70         9.23 o
  -7  -9   2        150.81        167.05        14.35 o
  -6  -9   2          0.35          7.39         7.39 o
  -5  -9   2       3882.52       4121.43        71.43 o
  -4  -9   2          8.96         12.21         5.48 o
  -3  -9   2       1180.86       1259.91        24.20 o
  -2  -9   2        175.70        152.79         7.72 o
  -1  -9   2          7.39         13.74         4.83 o
   0  -9   2       2368.31       2711.93        43.84 o
   1  -9   2          8.41         10.46         5.68 o
   2  -9   2        189.08        174.77        10.02 o
   3  -9   2          8.96          8.34         5.45 o
   4  -9   2       1577.86       1716.49        46.54 o
   5  -9   2         11.52         11.65         6.97 o
   6  -9   2         12.49         18.78         6.27 o
   7  -9   2       1815.81       1738.95        42.56 o
   8  -9   2         38.04         33.06         8.90 o
   9  -9   2         44.38         28.54         9.07 o
  10  -9   2          7.81          5.94         7.96 o
  11  -9   2        112.78        134.31        18.71 o
  12  -9   2          0.13         14.53        12.56 o
  13  -9   2         53.71         22.13        13.24 o
  14  -9   2         47.43         39.13        14.52 o
 -14  -8   2        180.73        216.37        27.00 o
 -13  -8   2         60.02         54.51        12.76 o
 -12  -8   2         51.47         49.92        12.87 o
 -11  -8   2         94.96        102.51        14.07 o
 -10  -8   2       1314.22       1247.79        53.52 o
  -9  -8   2          0.66          2.44         7.43 o
  -8  -8   2          6.54          7.23         6.93 o
  -7  -8   2         74.42         44.18         9.30 o
  -6  -8   2        307.18        330.40        17.23 o
  -5  -8   2       2143.77       2503.77        45.74 o
  -4  -8   2         65.23         95.96         7.99 o
  -3  -8   2       1463.52       1573.46        31.46 o
  -2  -8   2         47.76         45.43         5.14 o
  -1  -8   2       1968.48       2418.28        45.42 o
   0  -8   2        311.90        344.85        10.47 o
   1  -8   2        109.67         81.65         6.86 o
   2  -8   2        210.21        239.82         8.73 o
   3  -8   2        644.04        697.28        13.47 o
   4  -8   2       1342.88       1454.93        33.49 o
   5  -8   2         22.48         29.07         5.68 o
   6  -8   2          4.93          6.18         7.92 o
   7  -8   2         30.31         30.85         9.50 o
   8  -8   2         24.39         32.22         9.84 o
   9  -8   2          3.04          9.08         7.74 o
  10  -8   2         22.27          9.02         7.70 o
  11  -8   2         47.93         42.46        10.29 o
  12  -8   2        187.47        160.06        20.06 o
  13  -8   2        654.36        665.80        51.90 o
  14  -8   2          1.75          0.11        11.02 o
 -14  -7   2          0.04          7.36        10.04 o
 -13  -7   2         49.00         39.74        12.33 o
 -12  -7   2          0.48         14.55        10.26 o
 -11  -7   2        127.03        125.35        14.73 o
 -10  -7   2         76.90         76.68        12.28 o
  -9  -7   2        224.45        207.58        15.81 o
  -8  -7   2         66.50         66.95        10.54 o
  -7  -7   2        227.90        221.86        11.62 o
  -6  -7   2        827.21        845.99        23.73 o
  -5  -7   2         15.38          6.70         3.86 o
  -4  -7   2       4767.89       5731.54        86.80 o
  -3  -7   2        698.19        733.24        18.54 o
  -2  -7   2       3665.40       4473.36        58.89 o
  -1  -7   2        706.20        692.59        16.98 o
   0  -7   2        379.20        497.05         9.73 o
   1  -7   2       2147.03       2337.62        39.69 o
   2  -7   2        462.99        495.82        17.98 o
   3  -7   2         99.88        144.26         6.32 o
   4  -7   2         27.13         29.46         6.62 o
   5  -7   2        171.50        192.51        16.17 o
   6  -7   2         86.97         79.69        12.31 o
   7  -7   2         88.87         89.06        13.10 o
   8  -7   2        104.72        118.67        12.06 o
   9  -7   2        553.96        509.37        18.47 o
  10  -7   2         60.44         45.43        12.49 o
  11  -7   2        112.78         69.93        13.97 o
  12  -7   2        158.94        195.99        18.92 o
  13  -7   2          0.02          8.32        13.21 o
  14  -7   2        185.63        194.34        28.71 o
  15  -7   2         11.42         46.63        27.39 o
 -15  -6   2         38.32         51.27        14.31 o
 -14  -6   2          5.66         13.25        10.71 o
 -13  -6   2         60.98         40.03        12.30 o
 -12  -6   2        181.06        171.14        16.34 o
 -11  -6   2         10.29         13.00         9.51 o
 -10  -6   2         11.91          9.76         8.50 o
  -9  -6   2        123.49         95.73        13.83 o
  -8  -6   2        226.19        198.55        16.00 o
  -7  -6   2          4.68          9.14         8.88 o
  -6  -6   2        218.49        177.22         9.00 o
  -5  -6   2        166.74        179.43        10.53 o
  -4  -6   2        934.25        967.22        17.27 o
  -3  -6   2          2.22          1.18         3.91 o
  -2  -6   2       1698.73       2380.67        38.21 o
  -1  -6   2        241.12        329.91        17.09 o
   0  -6   2      11081.02      14164.22       228.17 o
   1  -6   2         21.93         39.03         4.71 o
   2  -6   2       2783.45       3432.96        59.82 o
   3  -6   2        187.78        172.64        10.95 o
   4  -6   2       1438.14       1703.47        35.36 o
   5  -6   2        648.76        639.59        18.21 o
   6  -6   2       1896.90       1825.16        35.35 o
   7  -6   2        169.21        220.75        13.51 o
   8  -6   2         80.64         90.58        11.48 o
   9  -6   2       3000.53       3028.67        57.00 o
  10  -6   2         21.69         12.55         8.38 o
  11  -6   2          3.88          3.00        10.04 o
  12  -6   2          0.49          0.22         9.84 o
  13  -6   2        253.07        211.58        19.77 o
  14  -6   2         76.22         87.76        14.65 o
  15  -6   2         70.58         69.14        15.49 o
 -15  -5   2        203.52        202.13        19.56 o
 -14  -5   2        198.71        237.98        31.72 o
 -13  -5   2        243.06        210.48        18.50 o
 -12  -5   2        650.92        655.41        27.18 o
 -11  -5   2          8.03          7.81         8.60 o
 -10  -5   2        259.41        177.08        14.89 o
  -9  -5   2        157.42        154.72        11.33 o
  -8  -5   2         27.44         24.32        11.38 o
  -7  -5   2        167.41        151.39        11.86 o
  -6  -5   2         10.26          6.36         4.97 o
  -5  -5   2        776.68        860.18        22.18 o
  -4  -5   2       5014.35       6045.20        89.34 o
  -3  -5   2       4120.60       4515.76        67.78 o
  -2  -5   2         18.57          3.01         4.43 o
  -1  -5   2       1486.11       1731.26        28.33 o
   0  -5   2       1405.37       1341.83        24.20 o
   1  -5   2       6073.83       6944.22        85.05 o
   2  -5   2        575.54        717.61        15.08 o
   3  -5   2       4758.92       5691.23        66.42 o
   4  -5   2       6086.77       6870.91       103.70 o
   5  -5   2        172.76        144.58         7.72 o
   6  -5   2          8.00          7.47         3.39 o
   7  -5   2         98.76         97.88         9.35 o
   8  -5   2       2007.81       2076.67        48.41 o
   9  -5   2        970.21       1002.86        28.33 o
  10  -5   2          8.00          7.22         7.59 o
  11  -5   2          5.51         13.13        10.00 o
  12  -5   2        319.71        286.62        21.46 o
  13  -5   2        654.23        609.71        31.36 o
  14  -5   2          1.98         20.52        11.49 o
  15  -5   2        527.67        581.83        56.19 o
 -15  -4   2        399.45        486.80        44.56 o
 -14  -4   2        114.21        113.17        15.62 o
 -13  -4   2         28.85         26.28        11.15 o
 -12  -4   2         91.95         65.06        16.78 o
 -11  -4   2        774.57        754.88        28.17 o
 -10  -4   2        107.78        102.80        12.71 o
  -9  -4   2        120.60        112.87         9.89 o
  -8  -4   2       2461.11       2540.23        53.54 o
  -7  -4   2         21.99         30.88         6.74 o
  -6  -4   2        180.28        160.57         7.70 o
  -5  -4   2        491.92        489.88        12.22 o
  -4  -4   2       1257.36       1223.81        19.04 o
  -3  -4   2         26.92         27.83         3.37 o
  -2  -4   2      28741.89      35840.15       488.10 o
  -1  -4   2        163.36        140.00         6.40 o
   0  -4   2       5034.42       6253.25        93.37 o
   1  -4   2       3560.62       3938.31        54.50 o
   2  -4   2       2050.59       2555.70        49.01 o
   3  -4   2       7504.59       8457.77       146.52 o
   4  -4   2        617.52        649.23        14.70 o
   5  -4   2        626.63        993.65        20.49 o
   6  -4   2          2.15          0.30         5.30 o
   7  -4   2       1780.03       1807.27        34.64 o
   8  -4   2       1226.93       1362.08        29.98 o
   9  -4   2         32.58         29.08         6.18 o
  10  -4   2        631.18        638.71        24.90 o
  11  -4   2          1.00          0.91         8.40 o
  12  -4   2        631.86        690.64        35.24 o
  13  -4   2         19.86          9.95        10.15 o
  14  -4   2        133.24        128.77        20.20 o
  15  -4   2        102.70        132.76        17.95 o
 -15  -3   2         22.83         32.24        12.06 o
 -14  -3   2        219.98        232.09        22.71 o
 -13  -3   2        116.15         84.29        13.89 o
 -12  -3   2        564.32        546.78        23.16 o
 -11  -3   2         14.80         27.37         8.50 o
 -10  -3   2          2.41          2.17         6.74 o
  -9  -3   2       2277.20       2175.32        48.02 o
  -8  -3   2         96.81         86.68        10.65 o
  -7  -3   2         96.82        113.82         7.67 o
  -6  -3   2        599.36        613.97        17.10 o
  -5  -3   2       9062.81      10596.63       174.86 o
  -4  -3   2       3259.32       3488.06        53.36 o
  -3  -3   2       1086.22       1137.95        26.04 o
  -2  -3   2      12597.78      15160.93       240.75 o
  -1  -3   2        251.61        277.42         8.54 o
   0  -3   2          3.15         21.05         3.48 o
   1  -3   2        376.81        359.79         8.92 o
   2  -3   2       6016.81       6548.74        97.89 o
   3  -3   2        135.04        181.44         7.57 o
   4  -3   2       1650.63       1707.06        26.45 o
   5  -3   2        791.23        749.53        18.19 o
   6  -3   2        111.52        193.59         7.79 o
   7  -3   2        221.01        238.50        13.46 o
   8  -3   2        425.45        456.95        14.82 o
   9  -3   2        149.37        127.50         7.93 o
  10  -3   2         92.59         92.29        10.70 o
  11  -3   2        680.03        722.06        34.37 o
  12  -3   2         54.55         57.46        12.66 o
  13  -3   2        312.77        310.37        23.03 o
  14  -3   2        109.88        138.95        18.80 o
  15  -3   2          7.21         10.56        11.61 o
 -16  -2   2         11.82          6.77        12.04 o
 -15  -2   2         15.62         28.34        13.46 o
 -14  -2   2         27.58         10.19         9.70 o
 -13  -2   2        174.63        136.66        16.06 o
 -12  -2   2        172.04        156.91        17.43 o
 -11  -2   2        149.27        178.56        13.52 o
 -10  -2   2        391.41        405.92        19.43 o
  -9  -2   2        257.87        221.72        15.13 o
  -8  -2   2          5.73         18.89         5.55 o
  -7  -2   2         33.68         38.96         4.33 o
  -6  -2   2       2701.96       2759.72        46.81 o
  -5  -2   2       1786.35       1904.87        36.54 o
  -4  -2   2       1334.97       1274.09        15.78 o
  -3  -2   2      27647.38      33017.46       402.29 o
  -2  -2   2       2365.58       2444.66        35.90 o
  -1  -2   2      12719.73      14490.63       138.22 o
   0  -2   2        188.51        218.05         4.28 o
   1  -2   2       5091.51       6663.88       164.71 o
   2  -2   2       2206.12       2286.87        56.96 o
   3  -2   2       3908.24       4389.74        57.38 o
   4  -2   2       6276.36       6821.47       125.69 o
   5  -2   2        214.19        170.30         8.85 o
   6  -2   2       1765.58       2115.69        27.78 o
   7  -2   2         23.29         57.21         8.77 o
   8  -2   2        405.52        328.61        14.00 o
   9  -2   2         63.02         53.35         7.95 o
  10  -2   2          1.90          7.60         6.65 o
  11  -2   2       1050.98       1066.01        31.30 o
  12  -2   2        259.23        272.63        19.42 o
  13  -2   2       1049.17       1064.24        38.24 o
  14  -2   2          4.24         17.29        13.27 o
  15  -2   2         35.68         54.21        14.59 o
 -16  -1   2          0.59          3.22        10.57 o
 -15  -1   2         29.02         32.92        13.20 o
 -14  -1   2         18.12         20.00         9.12 o
 -13  -1   2         71.46         59.70        12.94 o
 -12  -1   2         62.20         71.56        11.01 o
 -11  -1   2        167.44        143.11        16.22 o
 -10  -1   2         23.54         15.28         6.41 o
  -9  -1   2       2765.95       2990.61        82.34 o
  -8  -1   2       2315.77       2360.26        42.94 o
  -7  -1   2         25.99         22.54         3.91 o
  -6  -1   2       4070.22       4339.86        55.32 o
  -5  -1   2        383.56        406.40        13.34 o
  -4  -1   2       5740.43       6379.40        97.49 o
  -3  -1   2       1743.02       1804.72        45.94 o
  -2  -1   2       7677.82       8046.07       156.12 o
  -1  -1   2        244.96        212.99         7.38 o
   0  -1   2       1596.47       2057.78       110.74 o
   1  -1   2         71.28         57.39        26.56 o
   2  -1   2       2170.25       2280.78        28.48 o
   3  -1   2       1712.55       1994.77        24.97 o
   4  -1   2         20.15          7.71         3.79 o
   5  -1   2        572.05        487.64        10.49 o
   6  -1   2         38.89         27.69         6.20 o
   7  -1   2        571.55        557.90        12.40 o
   8  -1   2         64.19         66.25         4.93 o
   9  -1   2        155.85        177.05        11.62 o
  10  -1   2        141.35        134.01        11.21 o
  11  -1   2          2.25          4.46         7.23 o
  12  -1   2       1910.35       1866.12        47.78 o
  13  -1   2          4.23          0.96         9.99 o
  14  -1   2        316.54        298.50        24.01 o
  15  -1   2         15.69         25.95        11.68 o
 -16   0   2          1.70          4.74        11.46 o
 -15   0   2          5.09         18.76        10.88 o
 -14   0   2         21.68         22.55        11.29 o
 -13   0   2         40.69         29.64        12.98 o
 -12   0   2        111.41        128.07        13.57 o
 -11   0   2        974.74        883.62        36.83 o
 -10   0   2        153.82        115.46        11.39 o
  -9   0   2       1627.97       1584.83        39.52 o
  -8   0   2          4.99          8.11         3.45 o
  -7   0   2        299.91        300.75        11.40 o
  -6   0   2        299.23        430.11        35.94 o
  -5   0   2       5448.09       6355.76        98.66 o
  -4   0   2       1294.17       1334.47        24.98 o
  -3   0   2       1357.48       1501.27        18.41 o
  -2   0   2       1213.48       1108.79        14.64 o
  -1   0   2        453.32        462.49        10.08 o
   0   0   2      46969.94      50257.44       412.32 o
   1   0   2        276.03        605.12        21.38 o
   2   0   2        255.86        240.41        17.37 o
   3   0   2        681.06        552.48        18.96 o
   4   0   2       4773.51       5098.37        66.22 o
   5   0   2         16.22         12.55         3.18 o
   6   0   2        435.56        466.13        17.00 o
   7   0   2       3515.91       3647.99        94.38 o
   8   0   2         13.87         10.29         4.61 o
   9   0   2         77.65         68.48        11.01 o
  10   0   2         30.14         36.01         8.61 o
  11   0   2        368.24        365.39        17.91 o
  12   0   2        118.93        110.84        12.48 o
  13   0   2        285.76        323.91        24.93 o
  14   0   2          2.18          0.06         9.59 o
  15   0   2        108.74         73.54        15.24 o
 -16   1   2         42.22         53.00        22.17 o
 -15   1   2         24.26         23.58        13.10 o
 -14   1   2         10.24         17.36        11.00 o
 -13   1   2         64.21         80.74        14.11 o
 -12   1   2        781.86        808.01        28.09 o
 -11   1   2          4.16         44.50        32.44 o
 -10   1   2          2.23          1.72         5.79 o
  -9   1   2        117.91        126.29         9.99 o
  -8   1   2          2.69          3.53         3.89 o
  -7   1   2       1315.32       1344.89        20.48 o
  -6   1   2        142.19        151.32         8.57 o
  -5   1   2       3620.87       3892.82        44.14 o
  -4   1   2        124.65         80.44         6.39 o
  -3   1   2        346.72        327.76         6.64 o
  -2   1   2        272.69        284.58         4.35 o
  -1   1   2       8175.12       8423.30       241.34 o
   0   1   2       2800.28       2278.46        15.84 o
   1   1   2       8088.06      10352.70       160.96 o
   2   1   2        114.24        140.34         4.55 o
   3   1   2        136.79        161.28         6.37 o
   4   1   2        620.16        610.01        18.31 o
   5   1   2         68.55         68.37         4.30 o
   6   1   2        514.98        426.95        11.75 o
   7   1   2         92.73        117.00         7.51 o
   8   1   2          6.57          9.38         5.29 o
   9   1   2        373.90        307.35        15.48 o
  10   1   2       1448.25       1461.31        34.62 o
  11   1   2        192.52        189.52        13.67 o
  12   1   2         40.14         18.35         9.31 o
  13   1   2        289.63        246.55        18.03 o
  14   1   2         34.87         23.56        10.86 o
  15   1   2        350.60        419.55        28.71 o
 -16   2   2          0.37         24.20        12.44 o
 -15   2   2          1.08          4.28        10.89 o
 -14   2   2         23.13         12.31        11.06 o
 -13   2   2        248.43        246.43        18.22 o
 -12   2   2         33.85         20.22        10.50 o
 -11   2   2        703.09        598.04        21.32 o
 -10   2   2        467.20        463.78        22.60 o
  -9   2   2        157.25        145.09         9.92 o
  -8   2   2         72.09         41.47         5.41 o
  -7   2   2        356.41        397.35        13.82 o
  -6   2   2        695.65        703.65        19.74 o
  -5   2   2         87.34         71.27         4.96 o
  -4   2   2       1613.41       1813.29        36.65 o
  -3   2   2       1437.85       1596.39        34.13 o
  -2   2   2       4642.66       4932.84        51.28 o
  -1   2   2       6632.44       7593.68       150.45 o
   0   2   2       1049.55       1164.26        18.76 o
   1   2   2       1794.57       2068.42        43.26 o
   2   2   2          1.52          2.60         2.59 o
   3   2   2         48.65         31.81         5.54 o
   4   2   2        161.12        180.41         6.47 o
   5   2   2         73.69         83.61         4.50 o
   6   2   2        577.52        538.52        14.92 o
   7   2   2         23.05         20.54         4.66 o
   8   2   2          9.19         20.51         7.12 o
   9   2   2        205.06        154.15        13.78 o
  10   2   2       1635.64       1685.85        44.80 o
  11   2   2         93.52         93.94        11.98 o
  12   2   2        348.21        293.89        19.62 o
  13   2   2         10.52         13.94         9.65 o
  14   2   2       1155.26       1250.94        51.82 o
  15   2   2         27.22         26.60        12.36 o
 -16   3   2          7.70         27.33        25.32 o
 -15   3   2          0.45         13.05        12.63 o
 -14   3   2         37.25         32.41        13.21 o
 -13   3   2         48.59         35.59        12.32 o
 -12   3   2         92.34         64.67        14.42 o
 -11   3   2        741.59        714.24        29.47 o
 -10   3   2         29.25         27.74         6.91 o
  -9   3   2        119.62        134.81         8.71 o
  -8   3   2         19.84         20.15         5.35 o
  -7   3   2        609.81        569.50        14.87 o
  -6   3   2        165.62        171.00         7.28 o
  -5   3   2        264.87        377.52        13.48 o
  -4   3   2        948.10       1022.65        11.98 o
  -3   3   2         99.92        128.79         8.21 o
  -2   3   2       2228.00       1831.25        30.18 o
  -1   3   2       2456.43       2356.92        48.24 o
   0   3   2        353.85        235.82         6.16 o
   1   3   2        136.07         71.61         8.62 o
   2   3   2        288.98        325.70        10.75 o
   3   3   2        640.77        708.09        13.65 o
   4   3   2         66.63         61.64         5.72 o
   5   3   2         19.26         12.17         4.97 o
   6   3   2       1552.72       1681.22        27.22 o
   7   3   2        480.90        492.72        17.82 o
   8   3   2         70.74         62.05        10.47 o
   9   3   2       2531.46       2473.81        81.23 o
  10   3   2          5.50         10.58         7.97 o
  11   3   2        240.59        214.96        27.67 o
  12   3   2        760.83        846.02        29.11 o
  13   3   2         20.95         36.30        10.63 o
  14   3   2        131.98        106.96        15.26 o
  15   3   2         83.14         67.54        13.92 o
 -15   4   2        176.05        185.41        19.55 o
 -14   4   2         47.12         47.91        14.28 o
 -13   4   2        112.75        100.24        16.72 o
 -12   4   2        725.77        726.73        29.07 o
 -11   4   2         12.20         11.37         8.77 o
 -10   4   2        103.14         87.90        12.57 o
  -9   4   2         17.01         16.00         6.29 o
  -8   4   2        779.42        727.15        18.05 o
  -7   4   2        878.34       1018.99        17.09 o
  -6   4   2       1511.35       1909.41        38.18 o
  -5   4   2       1991.53       2056.28        37.04 o
  -4   4   2        367.66        418.37        12.11 o
  -3   4   2       1756.67       1686.65        27.11 o
  -2   4   2         58.46         66.34         8.32 o
  -1   4   2        835.75        831.85        11.88 o
   0   4   2        300.08        370.45        16.13 o
   1   4   2       1546.76       1714.82        40.73 o
   2   4   2        150.49        158.03        11.06 o
   3   4   2        266.14        349.79         7.24 o
   4   4   2        906.14        916.27        19.29 o
   5   4   2          0.16          1.19         3.93 o
   6   4   2       2007.79       2138.06        32.73 o
   7   4   2        291.98        302.07         8.77 o
   8   4   2         26.46         31.65         7.85 o
   9   4   2       2095.53       2250.20        47.91 o
  10   4   2       2130.77       2342.89        56.51 o
  11   4   2        499.21        537.01        26.72 o
  12   4   2         29.75         27.41        10.36 o
  13   4   2        746.65        745.51        30.73 o
  14   4   2          5.58          6.91        10.69 o
  15   4   2        497.45        606.15        44.13 o
 -15   5   2        201.26        268.13        31.93 o
 -14   5   2         41.29         45.24        13.66 o
 -13   5   2        253.17        286.86        21.47 o
 -12   5   2         83.51        110.30        14.31 o
 -11   5   2        150.10        188.55        16.06 o
 -10   5   2         96.06         60.01         9.76 o
  -9   5   2        727.22        579.02        19.55 o
  -8   5   2       2606.75       2967.63        65.68 o
  -7   5   2       2058.04       2411.41        39.16 o
  -6   5   2       1017.43       1128.73        21.90 o
  -5   5   2        116.66        148.64         7.68 o
  -4   5   2       1412.82       1466.45        27.54 o
  -3   5   2        198.05        181.42         6.05 o
  -2   5   2       7665.08       9020.09       147.20 o
  -1   5   2       1793.52       2087.29        35.73 o
   0   5   2        139.71        147.47        10.48 o
   1   5   2        471.71        420.33         7.15 o
   2   5   2         43.12         61.08         5.99 o
   3   5   2       1032.62       1049.55        21.61 o
   4   5   2         43.73         31.99         5.72 o
   5   5   2        441.15        393.98        17.70 o
   6   5   2        184.67        149.90         9.77 o
   7   5   2         60.98         58.44        12.84 o
   8   5   2       1521.64       1665.32        50.71 o
   9   5   2        270.50        293.81        16.07 o
  10   5   2        190.49        215.31        16.62 o
  11   5   2         17.66         16.18         8.93 o
  12   5   2        202.07        216.30        18.20 o
  13   5   2         35.11         66.31        12.57 o
  14   5   2        136.82        157.86        17.72 o
 -15   6   2         21.42         24.33        13.78 o
 -14   6   2        206.27        233.14        34.43 o
 -13   6   2         20.09         31.13        13.00 o
 -12   6   2         86.65        106.23        13.94 o
 -11   6   2        356.10        290.95        17.43 o
 -10   6   2         41.23         43.20        13.35 o
  -9   6   2       2974.99       3248.14        65.32 o
  -8   6   2         54.90         67.04        11.71 o
  -7   6   2       2086.04       1973.11        44.19 o
  -6   6   2        212.10        301.55         8.20 o
  -5   6   2        488.81        485.61        15.16 o
  -4   6   2       1279.55       1392.30        19.75 o
  -3   6   2        892.19        884.07        19.19 o
  -2   6   2       7148.50       8855.37       153.59 o
  -1   6   2          0.36          2.70         3.77 o
   0   6   2       1593.00       1650.44        31.00 o
   1   6   2        149.10        200.25        14.29 o
   2   6   2         48.87         50.58         4.29 o
   3   6   2         98.78         75.62         7.87 o
   4   6   2        433.54        384.42         9.66 o
   5   6   2         13.76         18.73         5.33 o
   6   6   2        596.57        544.85        15.06 o
   7   6   2        754.48        774.57        21.74 o
   8   6   2        177.37        168.10        15.11 o
   9   6   2         92.32        104.39        13.00 o
  10   6   2        283.51        277.00        18.69 o
  11   6   2         26.43         35.59        10.76 o
  12   6   2          9.53          7.30         9.89 o
  13   6   2         20.12          7.76        10.83 o
  14   6   2        144.70        166.40        24.26 o
 -14   7   2         18.64         20.76        12.36 o
 -13   7   2         16.76         11.16        12.09 o
 -12   7   2        438.31        477.28        28.47 o
 -11   7   2         99.44         97.87        16.67 o
 -10   7   2         18.61         30.21         8.59 o
  -9   7   2          7.69         12.64         7.78 o
  -8   7   2       1530.50       1414.74        34.70 o
  -7   7   2         43.41         23.94         8.37 o
  -6   7   2         68.94         82.42        16.87 o
  -5   7   2        607.42        574.35        26.48 o
  -4   7   2         41.20         67.50         6.22 o
  -3   7   2        749.59        845.52        20.55 o
  -2   7   2         21.54         17.21         5.65 o
  -1   7   2        126.86         89.97         5.84 o
   0   7   2         25.62         35.03         4.73 o
   1   7   2       1793.84       1949.14        38.75 o
   2   7   2       1150.54       1250.86        22.83 o
   3   7   2        330.68        304.00        12.93 o
   4   7   2        258.37        269.36        10.97 o
   5   7   2        628.94        632.46        17.01 o
   6   7   2       5259.93       5782.40        91.46 o
   7   7   2        186.01        147.21        13.18 o
   8   7   2         27.07         34.16         8.66 o
   9   7   2         65.36         58.58        11.21 o
  10   7   2        210.28        251.93        22.51 o
  11   7   2        182.47        205.20        17.72 o
  12   7   2         77.57         84.07        17.85 o
  13   7   2         70.28         34.18        19.58 o
 -14   8   2          4.52         10.81        12.96 o
 -13   8   2        141.13        118.24        17.97 o
 -12   8   2         23.59         38.88        18.59 o
 -11   8   2        264.62        311.29        20.13 o
 -10   8   2        240.05        195.03        15.71 o
  -9   8   2         79.24         83.51        10.72 o
  -8   8   2          9.09          9.38         7.24 o
  -7   8   2         15.76         12.57         8.25 o
  -6   8   2        161.07        170.48        14.92 o
  -5   8   2         79.19        111.17         9.35 o
  -4   8   2        404.33        427.92        15.78 o
  -3   8   2         15.25         10.38         6.45 o
  -2   8   2        267.52        253.38        12.70 o
  -1   8   2        384.95        408.06        14.29 o
   0   8   2        279.73        281.16        11.72 o
   1   8   2        158.70        132.37         7.97 o
   2   8   2         35.45         29.10         5.47 o
   3   8   2       1093.97       1089.22        22.82 o
   4   8   2        121.07        116.37         7.85 o
   5   8   2       3548.50       3884.33        62.12 o
   6   8   2        191.34        196.34        11.18 o
   7   8   2        699.09        700.86        24.07 o
   8   8   2         48.45         51.13         9.90 o
   9   8   2         62.94         73.61        25.96 o
  10   8   2        328.40        288.19        29.06 o
  11   8   2         67.93         95.89        21.89 o
  12   8   2        662.09        738.24        55.89 o
  13   8   2          0.90          3.40        17.74 o
 -13   9   2         28.23         21.44        17.21 o
 -12   9   2         69.55         50.88        11.45 o
 -11   9   2        300.85        257.55        17.18 o
 -10   9   2         14.20         11.97         9.28 o
  -9   9   2        840.43        904.57        29.34 o
  -8   9   2          0.20          0.97         6.57 o
  -7   9   2        858.22        802.57        25.14 o
  -6   9   2         58.74         69.60         9.79 o
  -5   9   2        301.13        285.22        16.16 o
  -4   9   2        414.79        402.92        15.73 o
  -3   9   2        647.91        623.01        40.96 o
  -2   9   2        784.94        789.67        20.98 o
  -1   9   2        218.60        219.35         8.76 o
   0   9   2        703.52        673.80        18.39 o
   1   9   2         23.49         40.38         8.06 o
   2   9   2        721.32        799.87        21.19 o
   3   9   2        539.13        543.39        17.62 o
   4   9   2        165.79        153.34        10.61 o
   5   9   2        349.96        397.59        19.92 o
   6   9   2       1142.50       1110.65        47.88 o
   7   9   2       2369.97       2461.11        83.62 o
   8   9   2         11.89         19.26        12.47 o
   9   9   2        490.83        507.66        44.57 o
  10   9   2          2.09          7.65        13.30 o
  11   9   2        284.54        315.33        34.08 o
  12   9   2          0.26         10.98        16.32 o
 -13  10   2          3.54          5.33        12.22 o
 -12  10   2        198.00        216.92        18.20 o
 -11  10   2          0.03          2.39         8.44 o
 -10  10   2         87.74        110.59        12.93 o
  -9  10   2        123.12        120.68        13.63 o
  -8  10   2         49.09         46.51        10.56 o
  -7  10   2         10.88         11.78         8.10 o
  -6  10   2        543.59        503.79        19.77 o
  -5  10   2         50.66         49.51        10.74 o
  -4  10   2         95.80         93.37        10.56 o
  -3  10   2         14.28         14.45         6.71 o
  -2  10   2          9.91          6.67         6.91 o
  -1  10   2        567.01        554.75        19.39 o
   0  10   2        541.83        578.84        16.21 o
   1  10   2       1757.46       1858.49        42.80 o
   2  10   2         56.35         68.18        11.80 o
   3  10   2          0.55          5.86         6.87 o
   4  10   2        261.91        304.91        16.97 o
   5  10   2         52.84         36.02        10.61 o
   6  10   2       2368.36       2487.23        85.78 o
   7  10   2         80.85         57.96        17.69 o
   8  10   2        209.25        231.25        61.21 o
   9  10   2         62.36         35.90        19.08 o
  10  10   2        120.15        101.96        20.72 o
  11  10   2        133.48        137.04        23.77 o
  12  10   2          7.01         33.71        19.30 o
 -12  11   2          9.91         22.60        13.80 o
 -11  11   2        381.31        404.13        22.39 o
 -10  11   2        294.64        304.66        19.21 o
  -9  11   2          1.09          9.60         8.31 o
  -8  11   2          5.41         16.06         8.70 o
  -7  11   2         33.97         33.06        10.74 o
  -6  11   2       1291.80       1320.25        37.52 o
  -5  11   2         21.17         18.74         9.34 o
  -4  11   2          8.46          4.19         6.88 o
  -3  11   2        106.95        105.44        11.77 o
  -2  11   2         75.16         72.94         9.91 o
  -1  11   2        749.06        816.30        32.12 o
   0  11   2         70.14         51.06        20.58 o
   1  11   2        272.81        237.88        15.65 o
   2  11   2         15.45         11.87         8.39 o
   3  11   2        352.55        368.30        18.38 o
   4  11   2         52.08         44.62        10.85 o
   5  11   2        117.71        109.64        14.52 o
   6  11   2         47.58         39.23        24.44 o
   7  11   2        416.45        437.43        34.37 o
   8  11   2        116.02        115.14        21.30 o
   9  11   2         79.31        106.62        27.94 o
  10  11   2        209.33        145.82        25.62 o
  11  11   2          6.51         51.35        18.36 o
 -11  12   2        407.64        423.58        23.52 o
 -10  12   2         35.30         39.30        11.19 o
  -9  12   2        177.18        177.24        16.69 o
  -8  12   2          4.46         13.30         8.82 o
  -7  12   2        272.87        253.43        17.02 o
  -6  12   2          6.19         12.97         8.87 o
  -5  12   2        445.65        384.65        18.43 o
  -4  12   2         55.28         45.83        12.63 o
  -3  12   2        234.52        223.22        17.41 o
  -2  12   2       1806.27       1735.30        52.22 o
  -1  12   2          4.30          6.47         9.29 o
   0  12   2        278.63        290.86        20.85 o
   1  12   2          8.76          2.26         6.59 o
   2  12   2         78.06         63.25        11.88 o
   3  12   2        267.74        285.57        17.43 o
   4  12   2        284.59        316.54        22.16 o
   5  12   2        424.89        405.68        30.55 o
   6  12   2          5.13         15.36        12.83 o
   7  12   2         87.31         98.00        25.07 o
   8  12   2         23.70         17.37        15.53 o
   9  12   2          1.51         23.01        16.18 o
  10  12   2         20.62         10.68        15.72 o
 -10  13   2        335.67        334.03        21.27 o
  -9  13   2         24.24          9.55        11.32 o
  -8  13   2          0.77          5.43        10.34 o
  -7  13   2         94.54        113.42        17.22 o
  -6  13   2         12.85          5.96        10.53 o
  -5  13   2         41.66         41.59        12.94 o
  -4  13   2         90.43         89.14        20.99 o
  -3  13   2       1588.55       1420.06        50.68 o
  -2  13   2         71.90         58.92        13.25 o
  -1  13   2        484.65        491.94        28.50 o
   0  13   2        693.46        748.13        72.84 o
   1  13   2         93.42         75.52        14.19 o
   2  13   2         79.17         95.02        13.89 o
   3  13   2        287.28        318.73        22.21 o
   4  13   2       1216.86       1139.69        41.79 o
   5  13   2          0.52          1.26        12.62 o
   6  13   2        901.95        920.70        48.46 o
   7  13   2          7.02         34.62        15.78 o
   8  13   2          6.10         19.20        19.56 o
   9  13   2         16.34         23.29        17.00 o
  -9  14   2         25.48         46.62        14.60 o
  -8  14   2        269.71        280.75        24.17 o
  -7  14   2          6.57         12.53        12.33 o
  -6  14   2        313.21        328.59        25.08 o
  -5  14   2          0.12          7.89        10.34 o
  -4  14   2        189.97        126.71        18.11 o
  -3  14   2         56.70         74.30        14.90 o
  -2  14   2        414.14        447.90        26.78 o
  -1  14   2        259.34        247.32        21.31 o
   0  14   2        195.71        187.08        19.20 o
   1  14   2        122.87        131.12        17.07 o
   2  14   2         11.62         45.45        13.44 o
   3  14   2        702.57        726.71        31.81 o
   4  14   2         43.80         30.12        15.07 o
   5  14   2        180.66        201.18        28.47 o
   6  14   2        437.71        463.63        37.29 o
   7  14   2          0.70         36.72        26.53 o
  -7  15   2        128.45        136.17        18.47 o
  -6  15   2          0.49         11.28        11.47 o
  -5  15   2         62.83         35.18        14.29 o
  -4  15   2          2.47         15.63        15.41 o
  -3  15   2        246.54        284.00        24.43 o
  -2  15   2        811.83        797.48        37.61 o
  -1  15   2          0.25          6.26        10.19 o
   0  15   2         97.05        131.32        18.83 o
   1  15   2          7.41          4.43        10.74 o
   2  15   2          2.05         20.93        15.14 o
   3  15   2         90.46        137.88        22.41 o
   4  15   2        110.11         62.68        25.60 o
   5  15   2         61.63         63.75        26.46 o
  -4  16   2         49.12         60.63        16.27 o
  -3  16   2        104.50         84.95        18.68 o
  -2  16   2          9.11          7.25        11.46 o
  -1  16   2        308.22        323.29        26.21 o
   0  16   2         13.57         25.86        11.21 o
   1  16   2        325.56        397.10        43.26 o
   2  16   2         78.81         67.45        22.70 o
  -2 -17   3        402.93        308.03        37.50 o
  -1 -17   3        129.00        104.24        27.82 o
   0 -17   3         10.45          2.70        19.21 o
   1 -17   3          5.50         11.55        20.57 o
   2 -17   3         32.12         23.29        21.92 o
   3 -17   3          0.74          0.98        12.04 o
   4 -17   3        144.97        146.85        24.12 o
   5 -17   3          2.35          0.77         9.14 o
  -6 -16   3        125.59        129.77        33.31 o
  -5 -16   3        937.18        980.30        73.55 o
  -3 -16   3          2.39         12.50        18.36 o
  -2 -16   3         25.86         26.79        30.13 o
  -1 -16   3         26.75         30.34        14.27 o
   0 -16   3          9.94         15.60        10.49 o
   1 -16   3        110.47        111.46        15.96 o
   2 -16   3         17.53         17.89        11.43 o
   3 -16   3          0.64          9.13         9.95 o
   4 -16   3         53.46         49.24        12.52 o
   5 -16   3          1.22          9.10         9.54 o
   6 -16   3        146.73        104.33        14.69 o
   7 -16   3         43.67         42.12        11.55 o
  -8 -15   3          2.86         40.37        23.60 o
  -7 -15   3          3.69         18.29        22.88 o
  -6 -15   3        562.69        546.46        57.83 o
  -5 -15   3         66.03         70.99        16.97 o
  -4 -15   3          3.78         15.28        13.56 o
  -3 -15   3         13.66          8.45        10.04 o
  -2 -15   3        151.29        152.69        22.23 o
  -1 -15   3         90.64        112.03        14.64 o
   0 -15   3         50.52         54.86        11.55 o
   1 -15   3         74.74         74.23        20.02 o
   2 -15   3         40.24         42.67        10.75 o
   3 -15   3        762.11        850.51        33.08 o
   4 -15   3        153.12        126.42        14.14 o
   5 -15   3         28.19         21.43         9.29 o
   6 -15   3         58.60         75.76        12.49 o
   7 -15   3         98.57        120.04        14.39 o
   8 -15   3         64.10         33.39        11.75 o
   9 -15   3         23.99         13.10        11.13 o
  -9 -14   3         67.84          3.31        22.33 o
  -8 -14   3         43.19         36.50        26.50 o
  -7 -14   3         73.38         65.28        17.33 o
  -6 -14   3         20.28          4.69        10.89 o
  -5 -14   3         87.71         84.57        17.32 o
  -4 -14   3         73.52         91.81        11.72 o
  -3 -14   3        136.13        170.50        14.60 o
  -2 -14   3        327.98        343.01        19.92 o
  -1 -14   3         24.37         18.93        10.44 o
   0 -14   3        644.82        644.12        28.07 o
   1 -14   3          0.61          2.04         7.22 o
   2 -14   3       1617.55       1663.70        45.00 o
   3 -14   3        292.11        270.27        19.53 o
   4 -14   3         15.14         14.83         9.53 o
   5 -14   3        381.86        398.24        23.73 o
   6 -14   3         15.19          9.16         8.10 o
   7 -14   3        404.20        405.25        23.89 o
   8 -14   3          0.28          1.48         8.32 o
   9 -14   3        233.77        245.78        19.66 o
  10 -14   3        105.31        117.84        16.64 o
 -10 -13   3        158.10        174.47        25.24 o
  -9 -13   3         25.46         13.85        10.94 o
  -8 -13   3        516.51        511.12        54.34 o
  -7 -13   3          1.97         14.62         8.96 o
  -6 -13   3        189.24        205.89        27.64 o
  -5 -13   3        672.87        661.57        29.06 o
  -4 -13   3        274.87        296.29        16.16 o
  -3 -13   3        205.29        188.91        14.59 o
  -2 -13   3        235.65        209.20        16.28 o
  -1 -13   3        481.15        511.77        21.13 o
   0 -13   3         46.68         56.07        10.65 o
   1 -13   3       1031.42       1190.86        38.56 o
   2 -13   3       1125.75       1022.47        32.59 o
   3 -13   3         78.99         70.70        11.05 o
   4 -13   3       1640.71       1676.76        42.19 o
   5 -13   3         12.30         15.38         7.75 o
   6 -13   3        276.90        221.72        15.15 o
   7 -13   3         25.78         20.78         8.53 o
   8 -13   3        144.43        117.41        13.75 o
   9 -13   3          0.61          2.58         8.93 o
  10 -13   3        240.03        213.73        20.93 o
  11 -13   3         72.40         72.63        13.06 o
 -11 -12   3        715.93        861.95        78.41 o
 -10 -12   3        227.86        199.97        20.56 o
  -9 -12   3         21.69          8.04        10.21 o
  -8 -12   3         19.62          0.65         9.19 o
  -7 -12   3         35.46         28.41        10.13 o
  -6 -12   3        180.62        134.69        14.42 o
  -5 -12   3        101.78         99.84        10.80 o
  -4 -12   3         92.90         95.59        10.46 o
  -3 -12   3          4.41          7.37         7.42 o
  -2 -12   3        428.94        428.73        18.68 o
  -1 -12   3       1003.42        994.50        24.29 o
   0 -12   3        295.86        272.33        13.78 o
   1 -12   3        100.35        104.20        11.61 o
   2 -12   3         38.34         34.66         9.17 o
   3 -12   3       1677.02       1764.65        43.73 o
   4 -12   3        161.80        149.06        14.78 o
   5 -12   3       1052.25       1134.09        34.22 o
   6 -12   3        452.59        454.53        24.12 o
   7 -12   3        305.26        325.35        18.63 o
   8 -12   3         19.46          8.31         9.72 o
   9 -12   3         20.60         19.91         9.49 o
  10 -12   3        100.64         96.12        14.84 o
  11 -12   3          1.56          6.16        10.06 o
  12 -12   3         95.94         96.94        14.17 o
 -12 -11   3        167.79        162.54        17.83 o
 -11 -11   3        223.03        214.33        18.78 o
 -10 -11   3          6.11         11.64         9.03 o
  -9 -11   3        944.13        949.98        31.42 o
  -8 -11   3         43.13         23.77         8.67 o
  -7 -11   3         55.05         76.87        13.31 o
  -6 -11   3         35.54         29.03         8.57 o
  -5 -11   3          4.00          4.15         6.76 o
  -4 -11   3         57.48         40.35         7.70 o
  -3 -11   3         97.17        105.79         9.55 o
  -2 -11   3        467.51        457.06        16.95 o
  -1 -11   3        182.38        169.11        10.85 o
   0 -11   3        234.76        198.82         9.82 o
   1 -11   3          0.25          2.09         5.29 o
   2 -11   3        455.53        460.47        21.48 o
   3 -11   3        198.34        202.68        15.39 o
   4 -11   3        199.89        188.25        14.52 o
   5 -11   3         39.73         63.69         9.95 o
   6 -11   3          3.25          6.03         6.78 o
   7 -11   3       1281.45       1331.34        36.42 o
   8 -11   3         12.90          7.57         8.98 o
   9 -11   3         11.55         16.95         8.99 o
  10 -11   3          0.69          4.83         9.13 o
  11 -11   3        194.10        216.05        19.36 o
  12 -11   3        216.33        264.41        25.22 o
 -13 -10   3         16.84         34.80        12.02 o
 -12 -10   3        150.28        134.62        16.23 o
 -11 -10   3         19.99         24.49        10.61 o
 -10 -10   3        302.77        273.08        19.86 o
  -9 -10   3         67.86         46.65        11.43 o
  -8 -10   3         71.69         80.52        12.59 o
  -7 -10   3         22.37         17.86         7.98 o
  -6 -10   3       1413.67       1478.59        37.08 o
  -5 -10   3       1091.35       1022.42        25.62 o
  -4 -10   3        227.50        230.38        11.59 o
  -3 -10   3          1.98          8.19         5.21 o
  -2 -10   3        247.91        259.74        12.00 o
  -1 -10   3         56.68         40.00         7.53 o
   0 -10   3        319.87        313.77        11.40 o
   1 -10   3        297.12        319.03        13.80 o
   2 -10   3       1427.25       1530.02        27.33 o
   3 -10   3         97.47        113.57        11.56 o
   4 -10   3        370.11        347.47        15.43 o
   5 -10   3         55.05         48.60         8.24 o
   6 -10   3        244.04        255.27        14.58 o
   7 -10   3        150.43        120.80        12.34 o
   8 -10   3        453.04        374.51        19.54 o
   9 -10   3         47.66         42.71        12.11 o
  10 -10   3         56.04         75.14        11.36 o
  11 -10   3          0.83          1.93         9.07 o
  12 -10   3         77.52         77.63        14.01 o
  13 -10   3          0.84         24.66        13.24 o
 -13  -9   3         20.84         30.01        11.68 o
 -12  -9   3         21.06         21.02        14.25 o
 -11  -9   3        173.41        187.34        16.67 o
 -10  -9   3        207.69        197.07        15.90 o
  -9  -9   3         30.28         28.10         9.90 o
  -8  -9   3         26.74         21.34         8.51 o
  -7  -9   3         45.84         43.25         9.52 o
  -6  -9   3        466.46        442.85        19.52 o
  -5  -9   3        338.94        305.34        23.44 o
  -4  -9   3         13.29          9.75         5.11 o
  -3  -9   3        506.78        545.19        22.07 o
  -2  -9   3          1.73          4.63         4.57 o
  -1  -9   3         30.44          7.29         4.32 o
   0  -9   3         20.30         18.09         4.65 o
   1  -9   3       5843.25       6639.94       104.53 o
   2  -9   3          0.15          4.80         3.82 o
   3  -9   3        799.93        781.57        44.26 o
   4  -9   3        483.00        488.00        22.89 o
   5  -9   3         53.01         75.22         9.83 o
   6  -9   3         14.99         29.01         6.09 o
   7  -9   3        708.01        743.99        24.91 o
   8  -9   3          1.34          1.77         7.00 o
   9  -9   3          4.14          2.65         8.43 o
  10  -9   3        359.64        365.49        19.08 o
  11  -9   3          5.63          5.79         9.82 o
  12  -9   3         13.43         22.19        16.44 o
  13  -9   3          0.94          1.69        11.64 o
  14  -9   3          0.60          0.10        12.83 o
 -14  -8   3         72.42         94.32        15.15 o
 -13  -8   3         57.96         59.34        15.64 o
 -12  -8   3          0.82          5.18         9.12 o
 -11  -8   3        489.33        521.91        25.26 o
 -10  -8   3         22.63         20.95        10.22 o
  -9  -8   3       1261.29       1235.10        35.82 o
  -8  -8   3        313.74        262.35        15.65 o
  -7  -8   3        173.82        187.97        15.54 o
  -6  -8   3         10.39         12.74         4.98 o
  -5  -8   3       1787.09       1962.32        40.16 o
  -4  -8   3       3250.58       3863.17        64.95 o
  -3  -8   3         49.20         35.27         6.58 o
  -2  -8   3       2853.32       3040.66        52.16 o
  -1  -8   3        146.03        167.40        10.72 o
   0  -8   3        917.11       1034.18        21.62 o
   1  -8   3          1.26          6.20         3.64 o
   2  -8   3         97.56         91.39         6.57 o
   3  -8   3        527.42        509.45        12.02 o
   4  -8   3        586.18        697.17        22.36 o
   5  -8   3       1079.61       1017.05        43.66 o
   6  -8   3         95.97        105.36         8.57 o
   7  -8   3          7.72          5.96         5.66 o
   8  -8   3          1.04          4.11         7.04 o
   9  -8   3          2.41          3.34         7.09 o
  10  -8   3          4.06          6.87         8.43 o
  11  -8   3          5.74         14.63         8.81 o
  12  -8   3         14.49          7.15        11.65 o
  13  -8   3        350.22        293.02        27.40 o
  14  -8   3        176.41        171.38        24.33 o
 -14  -7   3        191.44        215.41        20.25 o
 -13  -7   3         33.87         42.87        11.99 o
 -12  -7   3         62.22         46.58        11.94 o
 -11  -7   3        129.20        132.56        14.49 o
 -10  -7   3       1188.83       1237.33        37.37 o
  -9  -7   3        295.46        266.19        17.14 o
  -8  -7   3         43.43         38.76         9.36 o
  -7  -7   3        247.25        241.50        16.96 o
  -6  -7   3        386.24        392.85        26.45 o
  -5  -7   3         13.47          6.32         4.05 o
  -4  -7   3          7.04         19.37         4.49 o
  -3  -7   3       1065.81       1255.78        22.76 o
  -2  -7   3        528.23        480.06        22.21 o
  -1  -7   3        199.91        235.13        10.28 o
   0  -7   3       1432.06       1478.64        18.30 o
   1  -7   3       2455.81       2852.77        52.64 o
   2  -7   3        310.22        320.12        10.64 o
   3  -7   3          3.89         10.30         3.21 o
   4  -7   3       2309.92       2586.21        49.13 o
   5  -7   3        319.27        361.81        19.06 o
   6  -7   3        584.19        561.28        20.34 o
   7  -7   3         54.29         61.12        13.84 o
   8  -7   3        443.15        496.97        18.06 o
   9  -7   3        154.09        113.46        10.65 o
  10  -7   3         14.36         21.32        11.00 o
  11  -7   3        205.44        192.95        20.29 o
  12  -7   3         17.67         24.81        11.82 o
  13  -7   3          9.79          2.85         9.59 o
  14  -7   3         33.78         32.95        12.97 o
 -15  -6   3         96.76        140.31        20.27 o
 -14  -6   3          7.72         13.42        10.48 o
 -13  -6   3        100.55         89.78        14.20 o
 -12  -6   3        375.42        347.19        21.07 o
 -11  -6   3        159.23        169.00        15.87 o
 -10  -6   3        125.33         79.53        14.02 o
  -9  -6   3        541.95        529.58        21.32 o
  -8  -6   3         59.54         68.39        11.67 o
  -7  -6   3         59.25         56.29         6.55 o
  -6  -6   3        249.39        215.50         9.47 o
  -5  -6   3         38.73         44.54         6.78 o
  -4  -6   3       1353.39       1594.09        31.36 o
  -3  -6   3       2018.22       1917.07        35.71 o
  -2  -6   3       2396.49       3206.96        51.63 o
  -1  -6   3       1793.24       1913.00        43.04 o
   0  -6   3       1989.61       2506.66        28.74 o
   1  -6   3      11232.39      13541.72       198.08 o
   2  -6   3         50.88         59.28         6.07 o
   3  -6   3       7555.79       8984.56       129.56 o
   4  -6   3       1810.50       2070.16        39.32 o
   5  -6   3        200.92        211.40         8.66 o
   6  -6   3       1365.89       1261.74        27.70 o
   7  -6   3         23.46         10.45         7.03 o
   8  -6   3        387.47        332.61        17.06 o
   9  -6   3        661.20        726.05        26.78 o
  10  -6   3       1461.19       1464.19        37.72 o
  11  -6   3        143.69        162.37        16.11 o
  12  -6   3          1.74          3.06         9.61 o
  13  -6   3         55.35         44.40        13.05 o
  14  -6   3          3.30         14.90        12.82 o
  15  -6   3        100.62        104.44        17.10 o
 -15  -5   3         59.71         52.82        16.20 o
 -14  -5   3        243.97        298.26        21.63 o
 -13  -5   3        233.58        199.62        17.80 o
 -12  -5   3        138.25        105.25        14.03 o
 -11  -5   3        557.91        575.63        24.63 o
 -10  -5   3        219.49        168.71        16.73 o
  -9  -5   3         71.70         58.29         8.58 o
  -8  -5   3          7.92          7.38         8.85 o
  -7  -5   3         72.74         56.09         8.83 o
  -6  -5   3         23.98         35.10         3.60 o
  -5  -5   3       5396.21       6314.67        81.94 o
  -4  -5   3         25.60        125.94         6.32 o
  -3  -5   3        567.28        562.44        12.68 o
  -2  -5   3       6379.80       7312.71        96.90 o
  -1  -5   3        231.27        228.49         5.23 o
   0  -5   3       6544.97       7195.72       104.86 o
   1  -5   3        123.49        141.86         7.16 o
   2  -5   3       2169.84       2544.90        40.33 o
   3  -5   3       4793.64       5503.44        63.09 o
   4  -5   3       1835.97       1907.57        42.57 o
   5  -5   3       1072.32       1005.05        20.94 o
   6  -5   3        552.53        637.40        11.74 o
   7  -5   3       1958.35       2103.72        41.64 o
   8  -5   3         81.82         89.37        11.78 o
   9  -5   3       3511.18       3592.96        70.54 o
  10  -5   3       1033.05       1059.31        31.06 o
  11  -5   3         21.81         21.12        13.11 o
  12  -5   3        347.73        337.11        23.45 o
  13  -5   3         33.89         45.95        12.16 o
  14  -5   3        176.93        183.83        18.78 o
  15  -5   3          2.11          5.97        12.51 o
 -15  -4   3          0.45         21.00        11.03 o
 -14  -4   3        449.59        455.41        25.03 o
 -13  -4   3         23.46         14.74         9.71 o
 -12  -4   3        606.94        647.63        31.76 o
 -11  -4   3         60.58         35.75        10.61 o
 -10  -4   3        208.35        234.67        13.87 o
  -9  -4   3         27.07         26.43         9.25 o
  -8  -4   3       3010.61       3153.92        71.21 o
  -7  -4   3       1431.49       1382.44        25.62 o
  -6  -4   3       2095.34       2216.60        42.09 o
  -5  -4   3       2013.41       2360.24        37.81 o
  -4  -4   3         15.02         15.63         4.66 o
  -3  -4   3       1648.13       1736.52        28.03 o
  -2  -4   3       4944.49       5463.37        73.81 o
  -1  -4   3         23.98         12.26         3.68 o
   0  -4   3       2564.79       2612.05        41.09 o
   1  -4   3       1532.57       1497.25        27.37 o
   2  -4   3       2175.36       2444.89        46.63 o
   3  -4   3        390.21        331.19         7.92 o
   4  -4   3        236.14        168.82         5.32 o
   5  -4   3         34.60         32.39         3.54 o
   6  -4   3          7.55          4.90         5.24 o
   7  -4   3         17.50         16.53         5.31 o
   8  -4   3       2834.15       3000.94        50.87 o
   9  -4   3         13.36         11.37         5.47 o
  10  -4   3        425.67        431.53        20.06 o
  11  -4   3         27.01         21.48         9.78 o
  12  -4   3          8.55          3.47         9.43 o
  13  -4   3        379.21        351.86        24.53 o
  14  -4   3         88.70         89.00        21.29 o
  15  -4   3         18.33         16.41        13.37 o
 -15  -3   3         11.39         27.60        11.43 o
 -14  -3   3          5.88          1.72         8.82 o
 -13  -3   3        263.31        276.95        18.61 o
 -12  -3   3        178.77        142.23        13.26 o
 -11  -3   3        163.85        143.74        14.57 o
 -10  -3   3        304.85        318.31        17.90 o
  -9  -3   3        933.51        930.08        28.48 o
  -8  -3   3       1481.45       1449.63        38.22 o
  -7  -3   3        297.53        308.60        10.92 o
  -6  -3   3        958.19       1079.14        29.53 o
  -5  -3   3       2410.60       2648.38        42.95 o
  -4  -3   3      13372.60      15725.90       221.84 o
  -3  -3   3       2446.70       2421.90        47.62 o
  -2  -3   3        924.53       1267.78        30.89 o
  -1  -3   3       6133.98       7366.13       108.86 o
   0  -3   3        156.19        224.52        13.86 o
   1  -3   3       4346.74       4978.17        67.17 o
   2  -3   3        663.13        657.46        11.40 o
   3  -3   3          3.49          2.18         3.20 o
   4  -3   3        278.56        272.61        10.96 o
   5  -3   3       1861.87       1727.96        54.96 o
   6  -3   3        332.00        381.79        12.38 o
   7  -3   3         40.98         46.20         3.34 o
   8  -3   3       1609.52       1683.25        34.03 o
   9  -3   3        146.49        138.23        10.23 o
  10  -3   3         54.50         40.04        12.42 o
  11  -3   3         70.93         70.00        13.02 o
  12  -3   3          5.40          5.80         9.60 o
  13  -3   3        214.08        226.97        20.75 o
  14  -3   3         29.88         32.47        13.36 o
  15  -3   3         27.52         28.32        15.55 o
 -16  -2   3         32.71         29.19        14.26 o
 -15  -2   3          2.42          0.00         9.28 o
 -14  -2   3         85.66         77.98        13.57 o
 -13  -2   3        183.57        148.82        15.79 o
 -12  -2   3        459.66        431.05        23.33 o
 -11  -2   3        467.31        444.62        25.77 o
 -10  -2   3        131.16        104.21        11.44 o
  -9  -2   3       4124.45       4054.97       115.09 o
  -8  -2   3         56.96         41.51         5.99 o
  -7  -2   3        241.40        240.21        11.23 o
  -6  -2   3        323.85        338.96         8.85 o
  -5  -2   3        686.84        775.58        14.04 o
  -4  -2   3       4474.05       5137.72        63.60 o
  -3  -2   3          0.43          2.16         4.72 o
  -2  -2   3       1615.72       1972.64        29.60 o
  -1  -2   3        159.04        195.80        16.99 o
   0  -2   3        750.49       1012.08        11.46 o
   1  -2   3        864.82        768.96        38.68 o
   2  -2   3        926.00       1142.41         9.42 o
   3  -2   3        611.11        734.28        11.10 o
   4  -2   3       4662.22       4773.77        58.60 o
   5  -2   3        122.80         92.11         8.20 o
   6  -2   3        144.38        137.02        10.35 o
   7  -2   3        420.01        303.91        11.95 o
   8  -2   3         68.20         73.75         5.50 o
   9  -2   3       1701.24       1674.77        45.53 o
  10  -2   3          6.34         11.65         7.13 o
  11  -2   3        122.13         96.41        10.95 o
  12  -2   3        640.20        610.39        27.57 o
  13  -2   3        127.56        127.31        20.39 o
  14  -2   3        496.01        509.26        28.73 o
  15  -2   3         42.70         28.19        13.68 o
 -16  -1   3          5.09         21.04        12.12 o
 -15  -1   3          1.63          7.13        12.29 o
 -14  -1   3          1.03          8.41         9.00 o
 -13  -1   3         45.03         34.68        10.48 o
 -12  -1   3        417.03        422.27        24.12 o
 -11  -1   3        368.07        320.12        16.57 o
 -10  -1   3         49.26         50.38         7.63 o
  -9  -1   3        406.10        424.47        18.05 o
  -8  -1   3       2644.60       2847.92        67.25 o
  -7  -1   3          2.58          5.09         2.91 o
  -6  -1   3        343.32        322.81        14.15 o
  -5  -1   3       2545.60       2809.22        51.07 o
  -4  -1   3        159.37        179.57         6.35 o
  -3  -1   3          2.54          4.55         2.40 o
  -2  -1   3        645.02        848.54        30.37 o
  -1  -1   3       1726.55       1882.19        42.10 o
   0  -1   3        276.03        438.88        37.51 o
   1  -1   3       4006.21       4426.92        26.41 o
   2  -1   3       1180.27       1371.29        19.54 o
   3  -1   3         28.51         10.78         6.28 o
   4  -1   3       1456.89       1485.24        28.09 o
   5  -1   3         90.28        101.26         5.59 o
   6  -1   3         24.84         13.74         5.69 o
   7  -1   3          0.99          2.88         3.65 o
   8  -1   3        510.15        513.65        17.74 o
   9  -1   3         12.09         11.48         6.83 o
  10  -1   3         59.32         43.43         9.73 o
  11  -1   3        555.94        511.29        22.32 o
  12  -1   3         44.67         54.26        14.16 o
  13  -1   3        375.70        364.41        25.23 o
  14  -1   3         62.42         78.00        16.18 o
  15  -1   3        298.62        331.75        25.23 o
 -16   0   3         42.62         58.35        14.70 o
 -15   0   3         76.23         41.24        14.02 o
 -14   0   3          2.22          2.45         9.59 o
 -13   0   3        288.31        296.56        19.54 o
 -12   0   3        135.22        104.13        12.00 o
 -11   0   3        878.78        890.54        29.45 o
 -10   0   3        105.40        103.78        13.60 o
  -9   0   3         24.89         26.09         5.44 o
  -8   0   3       1617.84       1683.78        26.83 o
  -7   0   3         22.18         25.39         3.45 o
  -6   0   3       2447.63       2964.85        36.90 o
  -5   0   3       2110.55       2256.89        38.32 o
  -4   0   3        342.89        384.98         7.60 o
  -3   0   3       1116.18       1049.84        23.48 o
  -2   0   3        406.12        427.91        13.22 o
  -1   0   3       5504.98       6168.63       136.02 o
   0   0   3          0.18          1.83        34.67 o
   1   0   3     107234.36     117545.86      2739.08 o
   2   0   3        438.03        502.37         8.58 o
   3   0   3        433.83        496.81         6.54 o
   4   0   3        178.26        234.95         5.76 o
   5   0   3         29.70         19.62         3.39 o
   6   0   3        124.17        119.48         5.93 o
   7   0   3       1186.72       1333.13        28.83 o
   8   0   3        965.16        944.79        26.21 o
   9   0   3         82.03         71.73         8.87 o
  10   0   3        920.53        965.83        29.00 o
  11   0   3          0.20          3.71         7.61 o
  12   0   3        471.31        516.67        26.05 o
  13   0   3        277.76        337.73        20.44 o
  14   0   3         45.35         62.81        15.32 o
  15   0   3         86.05         78.63        15.80 o
 -16   1   3         79.42        110.71        20.20 o
 -15   1   3          1.31         23.38        12.12 o
 -14   1   3         29.55         16.52        10.59 o
 -13   1   3         73.69         47.86        15.34 o
 -12   1   3        180.97        179.53        14.57 o
 -11   1   3        650.31        670.64        26.89 o
 -10   1   3        228.90        174.23        12.81 o
  -9   1   3          9.93          4.65         3.99 o
  -8   1   3          2.59          5.14         3.93 o
  -7   1   3       2939.13       3364.07        57.91 o
  -6   1   3        325.71        328.98         7.87 o
  -5   1   3       1010.44       1093.43        30.15 o
  -4   1   3        551.67        519.65        12.82 o
  -3   1   3        307.33        246.00        11.86 o
  -2   1   3          9.90         42.93         2.29 o
  -1   1   3       1715.34       1445.98         5.32 o
   0   1   3         66.82        155.13         5.56 o
   1   1   3      12119.56      13235.66       194.84 o
   2   1   3       1387.39       1464.51        27.49 o
   3   1   3        366.43        353.18        10.20 o
   4   1   3         50.79         62.85         9.33 o
   5   1   3       2739.72       3045.83        44.41 o
   6   1   3          6.47          8.97         4.17 o
   7   1   3       1842.28       1797.33        32.74 o
   8   1   3          1.42          5.47         5.72 o
   9   1   3       1867.21       1841.52        43.49 o
  10   1   3        204.06        177.87        12.65 o
  11   1   3        595.88        526.88        23.50 o
  12   1   3         82.26         64.93        11.42 o
  13   1   3         53.23         82.82        23.49 o
  14   1   3        418.01        419.28        28.05 o
  15   1   3          4.64         17.78        12.26 o
 -16   2   3        253.97        265.51        23.17 o
 -15   2   3          2.19          4.58        12.84 o
 -14   2   3         72.96         55.58        15.70 o
 -13   2   3         27.06         38.35        13.21 o
 -12   2   3        921.70        910.29        33.97 o
 -11   2   3       1217.38       1224.58        32.23 o
 -10   2   3        314.35        251.76        15.04 o
  -9   2   3        297.70        317.48        12.30 o
  -8   2   3        170.54        166.90        12.20 o
  -7   2   3        798.09        724.34        29.03 o
  -6   2   3        422.11        460.92         9.34 o
  -5   2   3        147.65        301.49         9.21 o
  -4   2   3         81.48         84.47         6.56 o
  -3   2   3       1572.92       1586.20        25.14 o
  -2   2   3         98.50         50.94         9.17 o
  -1   2   3       2009.50       2089.89        19.41 o
   0   2   3        336.30        339.82         8.63 o
   1   2   3          3.20          4.05         3.27 o
   2   2   3       3349.08       3736.31        58.20 o
   3   2   3         24.25         38.29         5.26 o
   4   2   3       3414.14       3673.64        58.69 o
   5   2   3        191.39        174.86        10.72 o
   6   2   3       4502.67       4726.91        89.41 o
   7   2   3        118.99         84.31         7.20 o
   8   2   3        178.11        162.93        12.35 o
   9   2   3        264.13        237.16        16.20 o
  10   2   3        311.01        289.67        15.74 o
  11   2   3        406.08        366.25        19.47 o
  12   2   3         45.38         29.94        10.64 o
  13   2   3         27.89         31.30        14.91 o
  14   2   3        363.88        398.51        24.08 o
  15   2   3          6.30         12.00        10.77 o
 -15   3   3        315.34        292.42        31.56 o
 -14   3   3          0.53          1.98        11.64 o
 -13   3   3        337.99        287.99        22.62 o
 -12   3   3         66.07         72.65        13.89 o
 -11   3   3        134.39        134.46        24.27 o
 -10   3   3       1044.88       1013.75        26.48 o
  -9   3   3         14.16         17.54         4.81 o
  -8   3   3       1201.68       1187.33        20.62 o
  -7   3   3         82.12         80.71         6.49 o
  -6   3   3       3201.30       3393.39        49.67 o
  -5   3   3        303.21        295.38        11.11 o
  -4   3   3          3.91          5.77         3.36 o
  -3   3   3       2359.85       2219.54        44.94 o
  -2   3   3       3843.23       3882.57        55.59 o
  -1   3   3         10.59         28.63         5.74 o
   0   3   3       1826.34       1778.40        28.04 o
   1   3   3       1282.32       1224.39        31.65 o
   2   3   3         28.79         23.96         4.11 o
   3   3   3       1089.66       1100.05        23.41 o
   4   3   3        819.69        844.29        19.35 o
   5   3   3        234.79        229.66         9.63 o
   6   3   3       5071.26       5464.63        93.47 o
   7   3   3        160.42        169.93         7.90 o
   8   3   3        934.81        825.53        23.16 o
   9   3   3         62.38         62.47        10.07 o
  10   3   3        224.72        194.15        14.48 o
  11   3   3        105.27        101.37        12.26 o
  12   3   3        655.13        738.21        29.17 o
  13   3   3        448.99        495.84        25.17 o
  14   3   3         16.16          6.28        10.49 o
  15   3   3         28.59         34.61        12.74 o
 -15   4   3         71.99         47.91        20.96 o
 -14   4   3        210.53        228.14        22.74 o
 -13   4   3         64.24         52.24        12.54 o
 -12   4   3        102.47        128.42        15.60 o
 -11   4   3        258.95        274.49        18.95 o
 -10   4   3         17.65         11.38         7.08 o
  -9   4   3          5.54         10.27         6.40 o
  -8   4   3         46.40         30.78         5.78 o
  -7   4   3       3375.66       3670.52        63.14 o
  -6   4   3       1515.90       1822.57        36.93 o
  -5   4   3       1063.29       1216.82        24.45 o
  -4   4   3          1.98         49.06         4.98 o
  -3   4   3         25.27          7.89         3.43 o
  -2   4   3        673.96        531.82         8.17 o
  -1   4   3          6.40          1.97         4.04 o
   0   4   3       3678.90       4194.33        48.38 o
   1   4   3        862.16        920.40        11.67 o
   2   4   3        217.79        199.19         7.33 o
   3   4   3        724.25        690.21        10.05 o
   4   4   3        491.26        526.19        13.60 o
   5   4   3       1913.58       1898.24        32.78 o
   6   4   3          1.04          2.21         3.95 o
   7   4   3       4992.13       5661.30       103.50 o
   8   4   3        491.86        457.22        18.59 o
   9   4   3       1392.58       1316.47        38.91 o
  10   4   3        208.33        201.70        20.50 o
  11   4   3        154.28        142.42        14.72 o
  12   4   3          2.47          6.93         9.39 o
  13   4   3         20.73         29.86        14.47 o
  14   4   3        168.41        153.56        17.31 o
 -15   5   3         83.10        108.08        16.92 o
 -14   5   3        501.21        543.56        40.65 o
 -13   5   3          4.76         17.27        11.70 o
 -12   5   3        944.25        938.70        35.69 o
 -11   5   3          7.85         16.72        10.22 o
 -10   5   3         58.93         78.91        10.11 o
  -9   5   3        902.31        865.95        29.77 o
  -8   5   3       1822.16       1875.82        38.04 o
  -7   5   3       3092.15       3540.55        46.31 o
  -6   5   3         53.67         72.28         6.60 o
  -5   5   3       3747.01       3653.09        49.64 o
  -4   5   3        250.59        273.84        10.10 o
  -3   5   3          8.47          5.19         2.83 o
  -2   5   3        141.49        140.55         9.84 o
  -1   5   3       1429.35       1468.34        27.45 o
   0   5   3       2018.44       2111.93        45.44 o
   1   5   3         98.49         91.77         7.76 o
   2   5   3          6.03         25.45         4.69 o
   3   5   3        383.10        332.68        11.25 o
   4   5   3         33.70         31.03         7.06 o
   5   5   3          0.24          5.33         3.91 o
   6   5   3        303.02        298.59         9.64 o
   7   5   3        396.28        365.74        17.18 o
   8   5   3       1059.83       1103.76        28.16 o
   9   5   3         93.12        121.63        11.99 o
  10   5   3         22.94         38.25        10.72 o
  11   5   3        312.51        299.22        19.91 o
  12   5   3        110.43        127.45        14.85 o
  13   5   3        761.52        762.93        43.96 o
  14   5   3         55.67         51.57        16.24 o
 -15   6   3        351.08        371.18        48.82 o
 -14   6   3         33.87         27.95        22.29 o
 -13   6   3        167.50        150.31        23.82 o
 -12   6   3          0.99          0.65        10.09 o
 -11   6   3        390.11        397.94        18.65 o
 -10   6   3         16.64         19.42         7.99 o
  -9   6   3        178.67        190.16        13.11 o
  -8   6   3       3761.35       3943.82        85.09 o
  -7   6   3         23.79         28.16         7.86 o
  -6   6   3        896.55        931.58        28.21 o
  -5   6   3        426.47        483.93        13.94 o
  -4   6   3         49.91         51.31         7.28 o
  -3   6   3        940.10       1006.41        19.72 o
  -2   6   3       1880.19       1924.87        37.93 o
  -1   6   3        851.38        897.71        16.89 o
   0   6   3        241.87        292.12         8.90 o
   1   6   3       5830.87       6752.36        79.63 o
   2   6   3         11.55          6.09         4.68 o
   3   6   3        736.42        711.08        14.33 o
   4   6   3        111.65        144.09         9.73 o
   5   6   3          3.08          2.75         4.11 o
   6   6   3        723.60        694.85        17.56 o
   7   6   3        104.85        125.21        12.61 o
   8   6   3       1321.44       1368.81        53.34 o
   9   6   3         66.07         90.15        12.65 o
  10   6   3        546.34        598.86        25.27 o
  11   6   3        187.80        179.27        21.08 o
  12   6   3         17.90         15.17        13.56 o
  13   6   3         70.49         79.83        26.95 o
  14   6   3        129.72        168.33        29.49 o
 -14   7   3        123.23        147.92        20.17 o
 -13   7   3         43.06         31.82        18.99 o
 -12   7   3         94.32        112.52        16.35 o
 -11   7   3        154.10        136.49        22.86 o
 -10   7   3          0.04          1.36         8.27 o
  -9   7   3         22.25         10.89         7.41 o
  -8   7   3        253.07        250.69        13.87 o
  -7   7   3        240.87        206.98        14.96 o
  -6   7   3        119.83        107.03        12.25 o
  -5   7   3         11.65          9.59         4.88 o
  -4   7   3        171.26        135.24        12.65 o
  -3   7   3         87.18         82.03         5.12 o
  -2   7   3         48.67         43.27         9.33 o
  -1   7   3        302.39        310.67        12.03 o
   0   7   3        846.86        799.37        19.49 o
   1   7   3        189.93        241.72        11.26 o
   2   7   3       4513.24       5284.68        81.82 o
   3   7   3         14.10         24.34         4.39 o
   4   7   3        181.00        182.22         8.40 o
   5   7   3       1005.32       1073.58        23.70 o
   6   7   3         29.70         39.32         6.02 o
   7   7   3        626.95        662.92        22.24 o
   8   7   3          4.71          6.53         7.45 o
   9   7   3        558.65        576.55        36.66 o
  10   7   3         30.94         34.18        28.52 o
  11   7   3        147.51        184.43        26.34 o
  12   7   3         57.82         48.36        20.80 o
  13   7   3          0.33         18.95        18.58 o
 -14   8   3         25.18         10.09        12.66 o
 -13   8   3          9.08         17.72        12.76 o
 -12   8   3        395.13        368.65        22.81 o
 -11   8   3         33.62         26.78         9.35 o
 -10   8   3         23.92         12.97         8.59 o
  -9   8   3         96.16        137.14        20.36 o
  -8   8   3        109.97         86.50        15.29 o
  -7   8   3        672.71        677.97        21.10 o
  -6   8   3          9.36          9.99         6.51 o
  -5   8   3         49.78         46.26         9.94 o
  -4   8   3        130.55        115.90         8.98 o
  -3   8   3        305.30        301.96        14.57 o
  -2   8   3        202.28        229.35        12.37 o
  -1   8   3        117.74        124.52         8.41 o
   0   8   3         11.11         14.33         4.43 o
   1   8   3        303.73        328.14        13.17 o
   2   8   3       1435.53       1551.89        33.05 o
   3   8   3        163.59        138.64         9.04 o
   4   8   3       1367.81       1395.25        30.19 o
   5   8   3        415.58        416.07        18.03 o
   6   8   3         13.92         19.44         8.85 o
   7   8   3        348.81        373.81        28.55 o
   8   8   3        259.07        226.37        24.81 o
   9   8   3        114.90        137.18        23.44 o
  10   8   3         96.00        118.07        23.76 o
  11   8   3        639.17        642.81        43.79 o
  12   8   3         41.21         31.06        34.28 o
  13   8   3        106.42        102.17        25.46 o
 -13   9   3          1.64         23.79        13.85 o
 -12   9   3         32.96         26.12        11.03 o
 -11   9   3          8.97          2.58         9.13 o
 -10   9   3          6.65          5.62         8.85 o
  -9   9   3         25.13          9.37         7.98 o
  -8   9   3         12.77          7.28         7.29 o
  -7   9   3         22.56         25.00         7.95 o
  -6   9   3        353.89        305.39        21.20 o
  -5   9   3         35.54         36.30         8.29 o
  -4   9   3         17.12         22.40         7.62 o
  -3   9   3       1154.11       1205.08        28.64 o
  -2   9   3        283.98        272.77        11.93 o
  -1   9   3       1311.81       1286.83        30.62 o
   0   9   3         20.70          8.59         5.34 o
   1   9   3       1052.50       1226.92        28.96 o
   2   9   3         56.53         52.15         8.07 o
   3   9   3       2265.25       2405.29        53.39 o
   4   9   3         16.34         16.19         7.41 o
   5   9   3          1.02          0.36         6.84 o
   6   9   3       1272.30       1300.56        54.95 o
   7   9   3        303.84        294.65        28.24 o
   8   9   3         49.68         40.39        27.86 o
   9   9   3         27.13         27.65        15.88 o
  10   9   3        196.53        174.72        27.34 o
  11   9   3         95.45         69.87        21.46 o
  12   9   3        122.78        129.71        36.90 o
 -12  10   3         12.79         14.61        10.33 o
 -11  10   3          4.14         12.49        10.85 o
 -10  10   3          1.38          2.18         8.33 o
  -9  10   3        245.62        262.69        21.39 o
  -8  10   3        100.89         82.20        14.24 o
  -7  10   3         26.43         28.49         8.38 o
  -6  10   3        841.82        783.38        24.00 o
  -5  10   3        307.76        267.58        15.62 o
  -4  10   3        189.17        147.96        12.74 o
  -3  10   3        133.61        120.89        11.37 o
  -2  10   3       2388.09       2420.54        54.19 o
  -1  10   3         66.23         91.82        11.42 o
   0  10   3        903.85        983.63        46.30 o
   1  10   3       1075.24       1170.02        42.87 o
   2  10   3        469.53        505.13        21.33 o
   3  10   3        183.51        203.50        20.91 o
   4  10   3          9.67         14.84         7.34 o
   5  10   3          6.30         10.53        10.11 o
   6  10   3          1.45          6.35        12.24 o
   7  10   3       1297.04       1264.45        53.39 o
   8  10   3         30.39          9.02        13.77 o
   9  10   3          6.06         27.57        30.13 o
  10  10   3          4.94          9.85        14.41 o
  11  10   3         89.35        111.90        24.38 o
 -12  11   3         52.02         43.38        12.07 o
 -11  11   3         81.44        135.91        16.08 o
 -10  11   3        355.67        431.60        22.98 o
  -9  11   3         97.06        130.20        14.62 o
  -8  11   3          0.37          1.54         7.93 o
  -7  11   3        313.36        341.41        20.03 o
  -6  11   3         68.76         80.65        13.88 o
  -5  11   3        763.84        839.76        29.43 o
  -4  11   3          4.82          4.86         8.87 o
  -3  11   3        147.15        170.30        15.99 o
  -2  11   3        521.96        569.59        27.90 o
  -1  11   3        196.40        233.18        19.02 o
   0  11   3        251.66        235.29        17.89 o
   1  11   3         53.65         39.82         9.32 o
   2  11   3        208.40        178.38        15.91 o
   3  11   3         54.20         68.10        11.48 o
   4  11   3        778.11        699.93        36.09 o
   5  11   3         42.32         47.59        14.61 o
   6  11   3          6.76          2.56        12.05 o
   7  11   3        300.73        296.56        30.73 o
   8  11   3          0.78         16.66        15.92 o
   9  11   3          0.81          0.69        12.86 o
  10  11   3         12.61         12.56        15.89 o
 -11  12   3         67.11         93.97        18.57 o
 -10  12   3        269.23        284.88        23.20 o
  -9  12   3          0.06          3.00         9.53 o
  -8  12   3         81.06        102.33        16.24 o
  -7  12   3         21.72         12.85        10.63 o
  -6  12   3        216.35        177.96        18.55 o
  -5  12   3         75.03         79.96        20.17 o
  -4  12   3        106.67         77.15        14.12 o
  -3  12   3       1270.48       1314.13        41.27 o
  -2  12   3         47.52         52.47        13.72 o
  -1  12   3       1882.49       1834.15        54.98 o
   0  12   3         14.36          0.59         8.65 o
   1  12   3          7.27         12.57         8.35 o
   2  12   3         79.26         65.12        10.79 o
   3  12   3        681.04        618.50        25.82 o
   4  12   3        501.84        529.93        27.93 o
   5  12   3         43.30         37.33        16.09 o
   6  12   3         20.52          9.74        13.57 o
   7  12   3          4.47          6.42        14.64 o
   8  12   3         29.23         34.77        16.46 o
   9  12   3          1.31          3.85        12.64 o
 -10  13   3          4.13          7.90        11.30 o
  -9  13   3         76.28         41.96        16.01 o
  -8  13   3         94.33         83.51        16.64 o
  -7  13   3         36.09         36.80        12.77 o
  -6  13   3        124.10        138.40        17.72 o
  -5  13   3         72.67         58.95        20.36 o
  -4  13   3        439.63        476.56        29.61 o
  -3  13   3          0.10          1.84         9.31 o
  -2  13   3        855.61        779.27        37.15 o
  -1  13   3         15.43         27.70        13.35 o
   0  13   3       1998.42       2137.15       106.84 o
   1  13   3         17.46         15.02        11.31 o
   2  13   3        225.44        247.52        18.01 o
   3  13   3       1139.19       1147.15        36.99 o
   4  13   3          0.26          4.01         9.56 o
   5  13   3         50.49         29.08        14.25 o
   6  13   3          9.61         23.82        15.41 o
   7  13   3         10.68         11.15        14.33 o
   8  13   3          0.09          0.27        14.64 o
  -8  14   3         43.21         41.25        13.43 o
  -7  14   3        116.43        107.90        18.93 o
  -6  14   3         30.52         43.88        12.24 o
  -5  14   3        294.87        326.07        26.64 o
  -4  14   3          0.18          6.01        11.46 o
  -3  14   3        103.17        100.88        19.09 o
  -2  14   3        440.40        434.26        27.51 o
  -1  14   3         85.89         94.20        18.33 o
   0  14   3        521.30        455.72        31.09 o
   1  14   3        321.88        291.56        26.18 o
   2  14   3         50.64         47.98        13.38 o
   3  14   3         41.26         14.78        13.21 o
   4  14   3        270.87        247.79        28.19 o
   5  14   3          0.20         18.99        19.73 o
   6  14   3        171.09        175.79        25.83 o
  -6  15   3         35.85         34.66        14.06 o
  -5  15   3         14.53         22.36        11.83 o
  -4  15   3         38.77         36.30        13.32 o
  -3  15   3        186.68        164.54        28.24 o
  -2  15   3        132.46        175.05        20.70 o
  -1  15   3        781.90        832.22        43.29 o
   0  15   3        144.27        163.03        20.25 o
   1  15   3        385.43        353.29        27.23 o
   2  15   3         57.04         47.03        17.77 o
   3  15   3        128.88        176.78        25.16 o
   4  15   3         29.65         59.11        27.14 o
  -2  16   3        257.83        299.75        26.78 o
  -1  16   3         20.65         21.11        11.26 o
   0  16   3         40.73         34.98        17.77 o
  -2 -17   4         70.52         88.35        25.25 o
  -1 -17   4          1.36          0.06        17.92 o
   0 -17   4          0.95          2.60        21.20 o
   1 -17   4         46.54         56.37        20.26 o
   2 -17   4          0.58          3.14        13.60 o
   3 -17   4         12.96          0.44        12.66 o
   4 -17   4         43.32         55.56        17.57 o
   5 -17   4          1.93          7.19        14.00 o
  -6 -16   4        167.78        168.40        36.15 o
  -5 -16   4         63.69         59.83        29.09 o
  -3 -16   4          1.44          4.42        12.23 o
  -2 -16   4         26.57         19.21        12.58 o
  -1 -16   4          0.33          9.04        11.54 o
   0 -16   4        174.17        181.80        22.23 o
   1 -16   4         28.68          7.58        13.49 o
   2 -16   4        112.04         86.04        17.58 o
   3 -16   4        289.18        313.25        56.54 o
   4 -16   4          0.47          2.10         8.99 o
   5 -16   4        136.14        125.44        20.30 o
   6 -16   4          6.58         14.57         9.67 o
   7 -16   4          9.15         23.25         9.79 o
  -8 -15   4        224.47        212.54        42.15 o
  -7 -15   4          1.81          1.73        21.20 o
  -6 -15   4         10.58         20.63        14.42 o
  -5 -15   4        378.26        410.20        33.29 o
  -4 -15   4          2.74          2.52        11.48 o
  -3 -15   4        167.17        146.70        18.77 o
  -2 -15   4         83.12         81.45        16.31 o
  -1 -15   4        334.08        369.50        23.66 o
   0 -15   4         91.26         70.97        12.81 o
   1 -15   4         20.65         22.82        11.32 o
   2 -15   4        188.60        198.21        18.99 o
   3 -15   4          0.07          2.75         8.80 o
   4 -15   4       1131.58       1267.34        41.39 o
   5 -15   4        105.21        115.96        15.11 o
   6 -15   4          0.82          2.52         8.82 o
   7 -15   4         54.71         55.24        12.10 o
   8 -15   4          1.13          1.52         9.54 o
   9 -15   4        241.45        243.57        19.77 o
  -9 -14   4          0.18         23.62        31.92 o
  -8 -14   4        705.03        644.06        38.12 o
  -7 -14   4         17.20         33.20        14.01 o
  -6 -14   4        119.05         83.41        18.71 o
  -5 -14   4         32.75         12.05        13.35 o
  -4 -14   4        367.02        372.49        20.57 o
  -3 -14   4         80.90         55.24        10.33 o
  -2 -14   4        168.36        151.62        13.92 o
  -1 -14   4        606.82        629.26        49.56 o
   0 -14   4          2.82         15.17         9.44 o
   1 -14   4        524.09        521.52        33.20 o
   2 -14   4         68.13         45.04        10.49 o
   3 -14   4        270.56        299.79        17.21 o
   4 -14   4        437.73        415.67        22.16 o
   5 -14   4         57.57         62.68        15.42 o
   6 -14   4        151.59        119.18        13.87 o
   7 -14   4         15.67         31.50        13.17 o
   8 -14   4        103.63         74.48        12.50 o
   9 -14   4          0.16          3.35         9.60 o
  10 -14   4        550.73        600.83        28.61 o
 -10 -13   4          7.32         12.89        17.31 o
  -9 -13   4         16.47         25.53        15.50 o
  -8 -13   4         81.49         79.15        17.55 o
  -7 -13   4         46.89         54.28        12.68 o
  -6 -13   4         19.47         26.42         9.90 o
  -5 -13   4        366.18        391.06        22.39 o
  -4 -13   4        349.37        365.33        22.46 o
  -3 -13   4         25.72         17.65         8.34 o
  -2 -13   4       2874.89       3003.19        61.51 o
  -1 -13   4        253.30        246.53        15.79 o
   0 -13   4        164.17        198.84        13.55 o
   1 -13   4        191.44        203.02        15.19 o
   2 -13   4        569.77        620.74        32.13 o
   3 -13   4        894.65        791.91        27.48 o
   4 -13   4        212.14        206.31        17.96 o
   5 -13   4        813.95        760.67        30.12 o
   6 -13   4          0.16          1.98         8.40 o
   7 -13   4        181.35        153.70        17.81 o
   8 -13   4         19.05          9.32         9.09 o
   9 -13   4         11.46         19.33         9.90 o
  10 -13   4        102.70         79.86        13.93 o
  11 -13   4         57.43         47.09        12.62 o
 -11 -12   4         45.62         45.72        14.71 o
 -10 -12   4         87.73         84.44        15.62 o
  -9 -12   4         47.19         53.84        11.60 o
  -8 -12   4        100.75         71.47        12.60 o
  -7 -12   4        305.25        306.33        17.92 o
  -6 -12   4         19.32          8.24         7.89 o
  -5 -12   4         75.45        106.85        10.51 o
  -4 -12   4          0.39          5.63         6.12 o
  -3 -12   4         81.83         95.53        11.22 o
  -2 -12   4       1532.07       1582.55        39.66 o
  -1 -12   4        783.37        789.54        24.17 o
   0 -12   4        308.09        267.40        13.49 o
   1 -12   4          1.41          1.62         7.08 o
   2 -12   4        778.86        843.18        28.30 o
   3 -12   4         27.22         37.34         8.85 o
   4 -12   4        489.65        453.40        20.04 o
   5 -12   4        403.06        365.64        19.41 o
   6 -12   4        162.13        188.93        13.00 o
   7 -12   4          1.09          2.85         7.95 o
   8 -12   4         10.55         12.54        10.45 o
   9 -12   4        105.85         88.15        12.66 o
  10 -12   4          0.53          8.31        10.32 o
  11 -12   4        466.61        511.91        24.55 o
  12 -12   4          0.17          8.92        10.34 o
 -12 -11   4        165.04        150.79        20.27 o
 -11 -11   4          6.81         11.17        11.02 o
 -10 -11   4         37.57         34.77        11.14 o
  -9 -11   4          5.49          8.26         9.57 o
  -8 -11   4        290.74        284.94        19.44 o
  -7 -11   4          3.78          4.10         7.94 o
  -6 -11   4        294.49        288.87        18.55 o
  -5 -11   4         33.57         30.66         7.89 o
  -4 -11   4         38.71         31.95         7.63 o
  -3 -11   4         11.57         17.77         6.86 o
  -2 -11   4         30.83         34.78         7.07 o
  -1 -11   4          7.06          5.12         4.88 o
   0 -11   4          0.50          0.98         5.71 o
   1 -11   4         14.82         15.62         7.04 o
   2 -11   4         33.89         30.92         8.98 o
   3 -11   4        469.02        515.93        18.53 o
   4 -11   4        680.32        734.43        25.12 o
   5 -11   4        217.13        203.14        14.52 o
   6 -11   4         34.07         36.27         9.81 o
   7 -11   4        111.82         85.85        12.64 o
   8 -11   4        592.51        572.57        25.27 o
   9 -11   4         30.63         17.37         9.13 o
  10 -11   4         30.95         45.74        13.44 o
  11 -11   4         20.46         17.67        10.88 o
  12 -11   4        223.08        272.17        21.86 o
 -13 -10   4        148.83        170.47        18.55 o
 -12 -10   4          0.06          5.60         9.79 o
 -11 -10   4         26.83         27.59        11.74 o
 -10 -10   4         13.32         33.01        10.89 o
  -9 -10   4         48.82         77.25        11.36 o
  -8 -10   4        254.92        234.44        16.69 o
  -7 -10   4        322.86        293.91        17.95 o
  -6 -10   4       2013.51       2094.54        56.41 o
  -5 -10   4        410.98        396.88        15.78 o
  -4 -10   4          2.47          4.63         5.45 o
  -3 -10   4        681.14        646.23        19.54 o
  -2 -10   4        502.80        505.00        14.07 o
  -1 -10   4         33.82         36.10         7.53 o
   0 -10   4         11.12         20.16         5.84 o
   1 -10   4        508.40        459.33        15.78 o
   2 -10   4        781.75        944.73        27.59 o
   3 -10   4       1665.10       1818.10        45.55 o
   4 -10   4          8.12         21.24         8.91 o
   5 -10   4        943.91        973.75        26.97 o
   6 -10   4        226.01        237.89        15.57 o
   7 -10   4        280.12        274.22        16.94 o
   8 -10   4        108.77         93.85        14.57 o
   9 -10   4        432.49        393.68        18.87 o
  10 -10   4         39.35         60.78        16.74 o
  11 -10   4          6.41         17.15        10.29 o
  12 -10   4        217.54        216.94        19.41 o
  13 -10   4          0.04          2.87        12.67 o
 -13  -9   4          2.78          7.46        10.41 o
 -12  -9   4          0.96          0.01         9.33 o
 -11  -9   4        375.07        368.74        22.63 o
 -10  -9   4         32.69         29.61        10.68 o
  -9  -9   4        138.72        172.43        19.06 o
  -8  -9   4        115.85        135.44        16.10 o
  -7  -9   4        223.12        227.61        14.75 o
  -6  -9   4         86.82         87.32         8.84 o
  -5  -9   4       8217.62       9174.89       146.24 o
  -4  -9   4        652.24        554.80        17.13 o
  -3  -9   4        520.54        562.64        17.69 o
  -2  -9   4        749.41        705.54        20.34 o
  -1  -9   4         23.55         23.80         4.70 o
   0  -9   4        471.83        423.14        15.18 o
   1  -9   4       1013.93       1195.86        22.83 o
   2  -9   4       1598.74       1748.65        30.50 o
   3  -9   4        280.43        289.23        10.94 o
   4  -9   4       2187.39       2293.99        44.35 o
   5  -9   4        793.60        857.75        25.51 o
   6  -9   4        757.25        812.81        29.17 o
   7  -9   4         19.10          8.36         6.92 o
   8  -9   4          4.76         18.37         8.31 o
   9  -9   4        294.04        296.35        17.58 o
  10  -9   4         54.60         49.58        11.08 o
  11  -9   4       1083.80       1055.83        43.50 o
  12  -9   4         31.50         45.66        14.25 o
  13  -9   4         16.93         15.56        13.28 o
  14  -9   4          1.27          0.05        21.26 o
 -14  -8   4          0.50          6.68        11.87 o
 -13  -8   4        125.94        102.82        21.91 o
 -12  -8   4        286.55        251.33        23.59 o
 -11  -8   4          1.99          4.90         9.83 o
 -10  -8   4       1079.08       1131.09        34.59 o
  -9  -8   4        217.61        229.80        21.32 o
  -8  -8   4        337.52        323.13        17.59 o
  -7  -8   4          3.01          2.55         6.94 o
  -6  -8   4         16.48         16.87         6.57 o
  -5  -8   4       1085.81       1130.83        29.34 o
  -4  -8   4       3611.17       4288.84        64.46 o
  -3  -8   4        462.57        486.65        12.39 o
  -2  -8   4        153.04        183.99         8.11 o
  -1  -8   4       2700.57       3049.75        41.13 o
   0  -8   4          0.08          7.52         4.15 o
   1  -8   4        435.03        456.41        13.34 o
   2  -8   4        106.16         77.01         5.86 o
   3  -8   4        793.92        755.30        17.17 o
   4  -8   4       2132.26       2310.84        40.53 o
   5  -8   4         98.92         95.16        11.18 o
   6  -8   4          1.51          3.56         6.77 o
   7  -8   4          2.95          2.22         6.76 o
   8  -8   4        831.91        889.40        35.77 o
   9  -8   4         52.77         26.89         8.77 o
  10  -8   4        447.18        404.14        31.81 o
  11  -8   4        173.61        202.72        16.19 o
  12  -8   4         28.15         29.60        14.64 o
  13  -8   4        183.89        136.10        21.29 o
  14  -8   4         31.51         26.59        12.85 o
 -14  -7   4         20.95         26.48        11.87 o
 -13  -7   4         43.91          8.23        10.49 o
 -12  -7   4         13.81         18.45        10.12 o
 -11  -7   4         38.03         61.95        11.95 o
 -10  -7   4        224.87        222.35        16.77 o
  -9  -7   4         27.72         14.60         8.15 o
  -8  -7   4         39.31         16.53         7.76 o
  -7  -7   4        119.61        130.70        11.12 o
  -6  -7   4       2053.49       2062.01        33.96 o
  -5  -7   4         77.68         71.39         6.53 o
  -4  -7   4       5048.88       6150.04        89.36 o
  -3  -7   4          1.64          1.46         3.72 o
  -2  -7   4       3937.57       4220.55        73.22 o
  -1  -7   4        368.76        442.62        13.09 o
   0  -7   4       3813.93       4348.68        81.73 o
   1  -7   4       1408.26       1585.98        34.19 o
   2  -7   4         34.65         32.49         5.86 o
   3  -7   4        662.22        624.95        17.18 o
   4  -7   4         34.60         32.23         5.51 o
   5  -7   4         12.88          7.30         3.04 o
   6  -7   4          5.28          8.30         5.62 o
   7  -7   4         61.48         61.71        11.35 o
   8  -7   4          2.04          3.43         6.23 o
   9  -7   4         49.49         50.36         7.82 o
  10  -7   4          6.28         12.90         7.60 o
  11  -7   4        102.28        134.69        15.20 o
  12  -7   4         27.10          9.69        11.14 o
  13  -7   4         45.93         42.76        13.72 o
  14  -7   4        125.96        151.89        19.41 o
 -15  -6   4          0.07         18.68        11.33 o
 -14  -6   4          1.00         20.47        12.32 o
 -13  -6   4          2.38          0.07        11.13 o
 -12  -6   4        129.48        116.74        17.02 o
 -11  -6   4        228.53        200.60        16.01 o
 -10  -6   4        508.97        454.49        20.39 o
  -9  -6   4        417.97        400.04        29.35 o
  -8  -6   4         32.83         28.22         9.69 o
  -7  -6   4        339.87        310.71        18.82 o
  -6  -6   4         84.71         77.43         6.41 o
  -5  -6   4       7877.61       8820.45       139.88 o
  -4  -6   4        623.80        620.61        16.58 o
  -3  -6   4       6318.04       6940.67        96.39 o
  -2  -6   4        524.54        766.42        17.44 o
  -1  -6   4        148.93        116.09         4.50 o
   0  -6   4       7504.10       8576.41       102.28 o
   1  -6   4        783.35        812.85        15.25 o
   2  -6   4        703.66        666.58        16.26 o
   3  -6   4        291.64        346.54         9.67 o
   4  -6   4       1369.39       1494.36        22.50 o
   5  -6   4        269.07        259.64        11.45 o
   6  -6   4       1062.46       1095.60        24.84 o
   7  -6   4        767.84        733.00        23.58 o
   8  -6   4        118.31         98.80         9.37 o
   9  -6   4       3668.37       3674.64        80.11 o
  10  -6   4         32.26         47.35         9.48 o
  11  -6   4        592.43        599.57        28.36 o
  12  -6   4          1.21         13.17        11.22 o
  13  -6   4         49.58         54.42        14.38 o
  14  -6   4          0.75          4.36        11.42 o
  15  -6   4         36.45         54.30        16.91 o
 -15  -5   4          1.72          0.00         8.90 o
 -14  -5   4          0.46          0.03         9.52 o
 -13  -5   4        111.16        111.49        14.59 o
 -12  -5   4        178.49        156.61        15.83 o
 -11  -5   4        288.44        260.36        17.77 o
 -10  -5   4        149.66        114.36        11.90 o
  -9  -5   4         13.88          9.58         6.58 o
  -8  -5   4        850.95        886.15        23.22 o
  -7  -5   4         82.71        100.21         6.90 o
  -6  -5   4       2361.85       2538.29        34.73 o
  -5  -5   4       7833.89       8628.43       112.15 o
  -4  -5   4        605.86        546.38        21.87 o
  -3  -5   4        719.69       1214.17        22.62 o
  -2  -5   4        189.75        163.49         7.54 o
  -1  -5   4        543.48        441.86        13.15 o
   0  -5   4        343.92        242.03         7.97 o
   1  -5   4       1222.11       1515.74        31.37 o
   2  -5   4        586.12        701.94        15.33 o
   3  -5   4       1051.51       1033.81        28.21 o
   4  -5   4       1335.15       1490.84        37.83 o
   5  -5   4       1026.66        952.19        19.64 o
   6  -5   4         80.35         87.19         4.98 o
   7  -5   4         79.39         82.55         6.14 o
   8  -5   4       3948.61       4477.18        74.52 o
   9  -5   4         89.73         74.33        12.43 o
  10  -5   4       3364.13       3408.95        67.35 o
  11  -5   4         89.35         82.94        13.24 o
  12  -5   4         60.68         70.93        14.53 o
  13  -5   4         52.53         42.25        17.84 o
  14  -5   4         60.44         63.96        14.84 o
  15  -5   4         72.48         89.60        27.35 o
 -15  -4   4         34.82         16.36        11.06 o
 -14  -4   4        131.66        132.26        15.60 o
 -13  -4   4        143.29        141.40        14.97 o
 -12  -4   4         77.09         72.15        12.70 o
 -11  -4   4        586.68        558.38        22.31 o
 -10  -4   4        114.18        112.47        14.50 o
  -9  -4   4          9.66         16.87         8.53 o
  -8  -4   4       1188.40       1149.85        30.21 o
  -7  -4   4       3269.37       3382.93        58.45 o
  -6  -4   4       4425.51       4934.26        81.17 o
  -5  -4   4        348.56        346.80        10.10 o
  -4  -4   4       6178.24       6775.83       100.73 o
  -3  -4   4         13.56         16.68         3.63 o
  -2  -4   4       1265.78       1440.30        28.13 o
  -1  -4   4         28.13         24.72         3.37 o
   0  -4   4       1892.39       1750.13        28.55 o
   1  -4   4        585.57        483.73         8.61 o
   2  -4   4        858.25        848.82        11.77 o
   3  -4   4        165.28        170.46         6.53 o
   4  -4   4        414.45        361.57        12.49 o
   5  -4   4       1096.17       1192.99        32.52 o
   6  -4   4          1.38          3.67         5.95 o
   7  -4   4        744.05        880.30        19.01 o
   8  -4   4       1274.76       1244.38        24.99 o
   9  -4   4          7.19          7.73         5.63 o
  10  -4   4       1152.22       1134.92        41.67 o
  11  -4   4         28.26         32.14        11.53 o
  12  -4   4        210.71        181.80        16.77 o
  13  -4   4         35.77         31.36        18.37 o
  14  -4   4        265.41        270.80        22.78 o
  15  -4   4          0.56          7.10        12.14 o
 -15  -3   4         34.18         55.32        13.58 o
 -14  -3   4        305.07        276.33        20.43 o
 -13  -3   4          6.03          8.51         8.65 o
 -12  -3   4        710.99        750.52        28.62 o
 -11  -3   4        640.36        605.13        29.91 o
 -10  -3   4        131.12        153.39        13.66 o
  -9  -3   4       1066.94       1195.74        33.27 o
  -8  -3   4         27.25         27.25         5.14 o
  -7  -3   4       2035.48       2031.64        33.65 o
  -6  -3   4        731.97        720.73        17.26 o
  -5  -3   4       8467.39       9579.40       161.21 o
  -4  -3   4       2617.63       3105.75        50.90 o
  -3  -3   4          9.19          7.64         3.30 o
  -2  -3   4        817.31        908.28        25.38 o
  -1  -3   4       3436.43       3600.32        55.20 o
   0  -3   4        471.86        483.12        20.00 o
   1  -3   4       1190.05       1170.98        24.58 o
   2  -3   4        795.84       1037.60        28.72 o
   3  -3   4         13.37          7.38         4.38 o
   4  -3   4        491.36        621.54        11.10 o
   5  -3   4         28.26         29.52         9.38 o
   6  -3   4         25.56         49.75         5.31 o
   7  -3   4          1.86          3.26         5.01 o
   8  -3   4         94.18         63.15         6.77 o
   9  -3   4       2583.23       2744.73        54.44 o
  10  -3   4          6.85          7.06         7.23 o
  11  -3   4        695.41        643.89        30.28 o
  12  -3   4        105.62         81.79        14.56 o
  13  -3   4        191.78        205.32        19.28 o
  14  -3   4          3.07          5.76        11.93 o
  15  -3   4        156.12        198.09        21.46 o
 -16  -2   4          0.13          4.16        12.10 o
 -15  -2   4          5.29         13.46        10.16 o
 -14  -2   4         67.18         44.29        13.07 o
 -13  -2   4         70.77         76.49        10.86 o
 -12  -2   4        559.14        492.00        21.60 o
 -11  -2   4         23.97         31.20         9.93 o
 -10  -2   4        102.64        113.54        10.06 o
  -9  -2   4         20.86         27.62         7.82 o
  -8  -2   4        386.88        391.93        13.40 o
  -7  -2   4         12.23          8.02         4.70 o
  -6  -2   4          4.79          7.48         3.20 o
  -5  -2   4       3543.02       3559.12        44.50 o
  -4  -2   4        554.55        600.76        16.68 o
  -3  -2   4         36.80         22.14         4.92 o
  -2  -2   4        647.38        623.06        10.56 o
  -1  -2   4       1348.46       1538.28        12.04 o
   0  -2   4       1350.42       1259.69        14.60 o
   1  -2   4        388.14        446.60        22.94 o
   2  -2   4          3.31         13.13         4.09 o
   3  -2   4         60.30         41.13         5.28 o
   4  -2   4          2.95         16.77         2.87 o
   5  -2   4        185.75        225.42         5.64 o
   6  -2   4         20.93         28.63         3.41 o
   7  -2   4         27.41         30.53         6.88 o
   8  -2   4         13.32         13.37         4.57 o
   9  -2   4         61.47         70.43         7.50 o
  10  -2   4        721.57        728.73        24.06 o
  11  -2   4          0.44          5.56         7.58 o
  12  -2   4        511.51        426.96        22.35 o
  13  -2   4        511.84        445.08        35.15 o
  14  -2   4        169.26        148.37        18.82 o
  15  -2   4         75.74         79.87        16.35 o
 -16  -1   4          0.31          4.21        11.40 o
 -15  -1   4         56.28         37.21        13.05 o
 -14  -1   4         29.68         39.68        10.39 o
 -13  -1   4        515.65        473.63        22.55 o
 -12  -1   4         40.71         48.68        11.06 o
 -11  -1   4         58.71         70.38        10.51 o
 -10  -1   4         13.84          9.84         7.70 o
  -9  -1   4         72.65         62.57         7.06 o
  -8  -1   4       2461.85       2617.11        47.66 o
  -7  -1   4         17.92         12.76         3.97 o
  -6  -1   4        583.66        526.96        17.22 o
  -5  -1   4         68.15         63.05         6.83 o
  -4  -1   4       2746.10       2921.47        43.89 o
  -3  -1   4        142.84        143.99         6.01 o
  -2  -1   4        719.83        813.64         9.09 o
  -1  -1   4        218.13        216.89        11.19 o
   0  -1   4        553.53        571.42        12.38 o
   1  -1   4       8973.10      10171.02        66.88 o
   2  -1   4         44.10         76.17         5.51 o
   3  -1   4       6378.95       7275.09       126.61 o
   4  -1   4        233.36        247.66         6.96 o
   5  -1   4        237.27        239.99         8.89 o
   6  -1   4        102.30         80.32         7.60 o
   7  -1   4        415.32        376.05        14.02 o
   8  -1   4        245.96        252.13        13.06 o
   9  -1   4        120.29        129.78        11.75 o
  10  -1   4        961.37        909.24        34.85 o
  11  -1   4          0.26          5.37         7.59 o
  12  -1   4        246.73        281.65        17.68 o
  13  -1   4         59.62         58.39        12.13 o
  14  -1   4        766.49        788.32        34.07 o
  15  -1   4         15.83         13.20        13.79 o
 -16   0   4          9.78         14.85        14.48 o
 -15   0   4          0.01          4.50        11.79 o
 -14   0   4        151.26        133.39        16.76 o
 -13   0   4         30.43         33.30        10.58 o
 -12   0   4         67.68         65.89        11.68 o
 -11   0   4         93.69        113.12        12.39 o
 -10   0   4         24.29         25.15         8.10 o
  -9   0   4          1.53          2.62         4.65 o
  -8   0   4         46.06         51.28         5.69 o
  -7   0   4       1684.56       1653.62        28.69 o
  -6   0   4        395.02        391.51         7.06 o
  -5   0   4      11813.00      13279.95       176.78 o
  -4   0   4        551.34        505.73        10.84 o
  -3   0   4         98.51         77.95         5.21 o
  -2   0   4        137.50        156.21         6.15 o
  -1   0   4        391.77        407.44        11.98 o
   0   0   4      20680.71      22692.11       566.62 o
   1   0   4        677.18        667.38        11.72 o
   2   0   4      19395.13      21641.78       339.98 o
   3   0   4        103.14        123.90        11.15 o
   4   0   4         15.60         17.85         3.39 o
   5   0   4        668.46        655.97        15.99 o
   6   0   4        473.04        401.33        11.71 o
   7   0   4       4759.50       5275.01        78.78 o
   8   0   4        102.48        122.71         7.88 o
   9   0   4        906.94        862.01        32.39 o
  10   0   4          0.13          2.57         6.65 o
  11   0   4        435.83        430.50        20.08 o
  12   0   4          3.59          0.40         7.71 o
  13   0   4         41.24         34.00        11.08 o
  14   0   4        106.42        108.65        17.79 o
  15   0   4          1.39         11.90        12.77 o
 -16   1   4          7.73         23.31        12.95 o
 -15   1   4         78.96         88.10        15.89 o
 -14   1   4        208.24        177.52        32.86 o
 -13   1   4          3.40          7.07        10.55 o
 -12   1   4       1092.65       1109.77        48.53 o
 -11   1   4         44.28         51.56        10.24 o
 -10   1   4        111.45        104.51         9.89 o
  -9   1   4         70.42         78.80         6.45 o
  -8   1   4          1.78          3.15         3.49 o
  -7   1   4        318.94        354.46        11.79 o
  -6   1   4       1235.50       1346.41        31.25 o
  -5   1   4       1019.60        998.39        25.28 o
  -4   1   4        167.47        158.83         6.11 o
  -3   1   4        617.32        502.62        24.60 o
  -2   1   4        728.64        689.07         6.04 o
  -1   1   4       8821.06       9905.70       228.22 o
   0   1   4       2750.16       2520.89        25.88 o
   1   1   4      34013.18      37044.54       644.92 o
   2   1   4       3471.09       3730.97        42.66 o
   3   1   4       2008.56       1768.53        29.37 o
   4   1   4         98.44        124.90         8.37 o
   5   1   4        732.92        750.02        22.04 o
   6   1   4       5212.10       5557.86        79.06 o
   7   1   4        193.27        174.07         6.84 o
   8   1   4       2036.47       2116.43        55.01 o
   9   1   4         67.61         60.34        15.38 o
  10   1   4        521.84        508.61        22.77 o
  11   1   4        707.17        713.19        28.01 o
  12   1   4         63.08         67.90        11.98 o
  13   1   4         75.59         36.12        10.48 o
  14   1   4         10.49         24.66        16.57 o
  15   1   4         28.24         48.58        14.95 o
 -15   2   4        175.59        151.25        18.48 o
 -14   2   4          0.07          2.11        13.30 o
 -13   2   4        353.36        302.04        29.87 o
 -12   2   4        139.76        138.46        16.10 o
 -11   2   4       4240.26       4191.97       123.26 o
 -10   2   4          4.39          6.17         7.05 o
  -9   2   4        552.45        577.07        13.44 o
  -8   2   4        614.84        631.11        14.52 o
  -7   2   4        323.81        265.86         7.85 o
  -6   2   4       1661.11       1630.08        26.06 o
  -5   2   4        131.02         90.29         5.62 o
  -4   2   4        335.49        216.60         9.55 o
  -3   2   4         31.66         42.29         4.59 o
  -2   2   4        135.03        130.91        11.35 o
  -1   2   4        694.26        676.11        17.19 o
   0   2   4          1.45          4.37         2.98 o
   1   2   4       3502.75       3618.02        79.96 o
   2   2   4        167.70        167.90         5.16 o
   3   2   4        260.36        218.29         8.71 o
   4   2   4         58.54         65.98         4.57 o
   5   2   4        785.36        697.05        16.78 o
   6   2   4        862.88        921.18        26.77 o
   7   2   4        697.75        661.54        22.20 o
   8   2   4        384.77        405.51        18.60 o
   9   2   4         16.89          8.33         6.70 o
  10   2   4        485.29        515.19        21.04 o
  11   2   4          2.31          4.44         8.37 o
  12   2   4         23.86         31.31        10.59 o
  13   2   4          3.17         13.45        10.05 o
  14   2   4        593.38        672.63        30.27 o
  15   2   4          1.10          7.30        10.31 o
 -15   3   4          3.17          6.54        12.32 o
 -14   3   4        151.60        156.40        19.91 o
 -13   3   4         32.67         14.34        11.38 o
 -12   3   4         53.07         30.37        10.82 o
 -11   3   4        466.02        470.84        26.11 o
 -10   3   4       1249.34       1307.95        31.04 o
  -9   3   4        208.19        221.49         9.43 o
  -8   3   4        200.12        184.94         9.96 o
  -7   3   4       1280.52       1246.83        24.77 o
  -6   3   4        102.94        109.81         5.01 o
  -5   3   4        809.56        650.18        15.86 o
  -4   3   4          7.52         15.11         2.74 o
  -3   3   4       1371.57       1209.80        27.03 o
  -2   3   4         15.44         11.46         3.10 o
  -1   3   4        643.49        673.62        20.75 o
   0   3   4       1873.74       1691.59        39.54 o
   1   3   4        132.66        155.68         8.24 o
   2   3   4       4070.26       4210.23        57.43 o
   3   3   4         39.37         44.66         6.23 o
   4   3   4       1307.97       1121.09        19.22 o
   5   3   4        318.73        284.35         8.56 o
   6   3   4       1022.39       1007.41        23.11 o
   7   3   4       4697.47       5064.70       107.63 o
   8   3   4        320.09        280.03        17.07 o
   9   3   4         50.96         33.31         8.77 o
  10   3   4         43.99         20.01         8.32 o
  11   3   4        331.96        317.42        21.79 o
  12   3   4          7.04         23.26        10.16 o
  13   3   4        307.37        335.88        21.50 o
  14   3   4         18.53         28.73        11.35 o
 -15   4   4        119.95        130.04        23.61 o
 -14   4   4        171.44        156.58        22.61 o
 -13   4   4         38.82         55.05        14.57 o
 -12   4   4        780.25        800.23        57.67 o
 -11   4   4         71.63        113.35        19.42 o
 -10   4   4        328.30        329.87        15.49 o
  -9   4   4         64.26         55.24         6.24 o
  -8   4   4        469.72        497.18        12.23 o
  -7   4   4        895.07        917.39        22.47 o
  -6   4   4       1086.56       1052.33        22.19 o
  -5   4   4        213.91        244.36         9.05 o
  -4   4   4          5.37          0.74         3.00 o
  -3   4   4          4.78          5.62         3.27 o
  -2   4   4        120.53         67.54         7.68 o
  -1   4   4       2371.06       2651.01        36.44 o
   0   4   4        205.16        160.51        10.40 o
   1   4   4       2610.95       2952.44        65.38 o
   2   4   4        535.05        524.51         9.83 o
   3   4   4       1503.58       1422.61        35.11 o
   4   4   4        621.31        581.90        18.00 o
   5   4   4        165.98        133.74         7.93 o
   6   4   4        288.49        240.16        13.09 o
   7   4   4          7.62         26.97         6.46 o
   8   4   4       1231.72       1260.82        34.71 o
   9   4   4         96.79         97.98        10.01 o
  10   4   4       1103.17       1145.93        34.21 o
  11   4   4        122.64         99.34        13.17 o
  12   4   4          0.45         10.75         9.43 o
  13   4   4        145.71        141.02        20.29 o
  14   4   4        104.10        112.21        23.56 o
 -15   5   4         85.77         97.64        16.25 o
 -14   5   4        105.61        109.20        23.79 o
 -13   5   4        643.90        775.09        44.91 o
 -12   5   4         43.91         44.19        12.15 o
 -11   5   4       1093.85       1088.00        30.69 o
 -10   5   4          7.07          5.04         6.89 o
  -9   5   4        540.87        549.74        20.59 o
  -8   5   4       1376.91       1384.28        27.32 o
  -7   5   4        142.32        115.15         9.77 o
  -6   5   4       1480.49       1716.12        29.55 o
  -5   5   4        168.84        175.68         9.76 o
  -4   5   4        195.32        122.69         5.47 o
  -3   5   4        564.96        588.40        14.28 o
  -2   5   4          3.96          2.68         4.61 o
  -1   5   4       1143.50       1199.21        25.80 o
   0   5   4       2227.27       2296.65        41.41 o
   1   5   4        756.44        848.83        20.02 o
   2   5   4        401.22        414.25        11.29 o
   3   5   4       2489.96       2726.58        41.31 o
   4   5   4         10.14         13.94         5.41 o
   5   5   4        131.35         98.23         7.59 o
   6   5   4          0.77          2.11         4.36 o
   7   5   4         54.13         48.21         8.54 o
   8   5   4        114.42         92.75        10.95 o
   9   5   4        653.71        675.90        26.33 o
  10   5   4        118.61        127.12        13.23 o
  11   5   4          2.99          8.02        11.12 o
  12   5   4         63.12         92.60        22.01 o
  13   5   4         11.33         19.20        18.84 o
  14   5   4        221.08        216.12        30.41 o
 -14   6   4        810.69        955.55        50.72 o
 -13   6   4         72.37         63.96        12.99 o
 -12   6   4          4.34         15.97        11.25 o
 -11   6   4        303.14        284.39        19.45 o
 -10   6   4         55.68         57.24         9.17 o
  -9   6   4        110.26        133.40        11.93 o
  -8   6   4         46.48         61.40        12.87 o
  -7   6   4        831.87        859.87        23.57 o
  -6   6   4         25.58         17.88         6.46 o
  -5   6   4        629.25        507.42        15.45 o
  -4   6   4         51.47         51.79         7.25 o
  -3   6   4       1064.53       1100.55        20.47 o
  -2   6   4       1662.70       1973.97        39.15 o
  -1   6   4        356.08        382.80        11.21 o
   0   6   4        424.71        331.28        10.60 o
   1   6   4        323.33        307.99        15.24 o
   2   6   4       4811.27       5414.05        89.28 o
   3   6   4          1.59          1.64         4.02 o
   4   6   4        203.36        195.04        10.62 o
   5   6   4         94.21        147.35         7.90 o
   6   6   4          9.12         13.29         4.87 o
   7   6   4        890.53        862.63        28.22 o
   8   6   4       1296.54       1422.79        45.16 o
   9   6   4        118.66        142.03        29.36 o
  10   6   4          5.21          4.49        13.83 o
  11   6   4          1.75          0.05        13.46 o
  12   6   4        106.57         85.79        22.37 o
  13   6   4         32.66         37.86        19.75 o
 -14   7   4        165.74        174.86        18.82 o
 -13   7   4          1.19         23.83        14.84 o
 -12   7   4        190.98        166.90        17.97 o
 -11   7   4         66.88         54.16        14.79 o
 -10   7   4         34.49         30.17         9.30 o
  -9   7   4         50.53         36.59         9.26 o
  -8   7   4         27.06         22.51         8.29 o
  -7   7   4          0.65          2.28         7.06 o
  -6   7   4          1.00          1.26         6.88 o
  -5   7   4         93.03         69.96         9.69 o
  -4   7   4        852.16        859.13        25.56 o
  -3   7   4        186.73        183.19        10.29 o
  -2   7   4         21.34         29.48         4.01 o
  -1   7   4        309.84        271.03        11.32 o
   0   7   4          2.86          6.41         4.29 o
   1   7   4       1157.17       1110.22        24.64 o
   2   7   4       2673.42       3020.03        53.56 o
   3   7   4        145.97        122.11         9.27 o
   4   7   4         79.23         64.18        10.02 o
   5   7   4          4.42          3.92         6.38 o
   6   7   4        789.41        843.22        26.90 o
   7   7   4         12.74          9.65        11.50 o
   8   7   4         19.24         16.88        12.00 o
   9   7   4         64.23         42.95        17.08 o
  10   7   4        278.13        220.00        27.56 o
  11   7   4          0.74          7.53        17.03 o
  12   7   4          7.32         14.20        17.37 o
  13   7   4         36.85         30.42        18.46 o
 -13   8   4        111.14        135.20        22.20 o
 -12   8   4         10.88         30.13        12.31 o
 -11   8   4        112.07        124.30        15.83 o
 -10   8   4          6.30          0.45         8.20 o
  -9   8   4         30.78         41.56        10.30 o
  -8   8   4        227.44        192.41        13.97 o
  -7   8   4         12.02          5.29         7.68 o
  -6   8   4        198.46        259.79        14.33 o
  -5   8   4         57.46         46.93         8.26 o
  -4   8   4          1.80          2.22         5.42 o
  -3   8   4        196.19        196.32        11.62 o
  -2   8   4        486.73        511.08        16.89 o
  -1   8   4        410.41        419.09        19.50 o
   0   8   4         38.43         32.93         9.19 o
   1   8   4        784.27        785.17        24.87 o
   2   8   4        274.00        240.81        13.21 o
   3   8   4        917.17        967.77        28.58 o
   4   8   4         22.21         19.67         7.25 o
   5   8   4       1567.58       1611.40        41.02 o
   6   8   4        150.64        134.46        18.92 o
   7   8   4        608.77        590.47        36.64 o
   8   8   4         19.97         42.75        25.21 o
   9   8   4         40.93         34.97        16.72 o
  10   8   4        266.92        235.32        28.98 o
  11   8   4          0.12         11.26        14.96 o
  12   8   4        559.26        455.85        45.11 o
 -13   9   4         17.21         13.69        11.99 o
 -12   9   4         45.31         71.59        12.58 o
 -11   9   4         52.65         40.41        11.77 o
 -10   9   4          0.31          3.44         9.08 o
  -9   9   4        174.33        187.51        18.96 o
  -8   9   4         45.46         54.53        11.34 o
  -7   9   4        383.93        385.10        18.30 o
  -6   9   4        137.69        138.74        12.63 o
  -5   9   4        653.12        609.17        21.17 o
  -4   9   4         21.98         13.95         6.80 o
  -3   9   4        223.57        227.13        14.07 o
  -2   9   4       2322.70       2694.39        59.45 o
  -1   9   4         38.08         47.21        10.14 o
   0   9   4        754.38        760.87        26.08 o
   1   9   4         16.15         22.86         7.72 o
   2   9   4        822.79        816.08        28.62 o
   3   9   4         23.65         26.94         7.94 o
   4   9   4        167.83        138.02        13.26 o
   5   9   4         64.57         53.22        10.06 o
   6   9   4        283.45        293.39        26.75 o
   7   9   4       1610.43       1651.48        66.33 o
   8   9   4         62.30         94.03        18.32 o
   9   9   4         25.78          7.37        14.07 o
  10   9   4         41.53         14.69        16.22 o
  11   9   4         48.80         46.71        20.33 o
 -12  10   4         51.35         46.11        11.68 o
 -11  10   4          3.60          0.97         8.83 o
 -10  10   4         66.46         98.74        13.64 o
  -9  10   4          0.24         13.25         9.02 o
  -8  10   4        642.27        640.07        31.72 o
  -7  10   4        142.22        115.39        12.20 o
  -6  10   4        774.29        703.29        27.04 o
  -5  10   4       1167.00       1221.17        80.47 o
  -4  10   4         62.35         69.70        10.85 o
  -3  10   4        627.21        604.61        27.36 o
  -2  10   4          0.97          4.90         7.99 o
  -1  10   4        410.20        378.12        16.92 o
   0  10   4        325.58        400.97        19.66 o
   1  10   4       2592.14       2784.16        56.98 o
   2  10   4        301.16        277.20        16.62 o
   3  10   4          4.26          7.71         7.79 o
   4  10   4        566.48        619.61        41.25 o
   5  10   4         14.06          7.62         9.41 o
   6  10   4        137.42        121.76        20.68 o
   7  10   4         15.07         11.96        13.60 o
   8  10   4        841.27        984.84        50.31 o
   9  10   4          9.64         12.79        16.21 o
  10  10   4          4.67         11.12        18.19 o
  11  10   4         22.00         18.38        15.07 o
 -11  11   4        430.43        545.23        25.94 o
 -10  11   4        104.49        118.97        14.50 o
  -9  11   4        102.88        112.89        16.04 o
  -8  11   4         10.32         20.12        10.73 o
  -7  11   4         93.70         83.28        12.84 o
  -6  11   4       1713.08       1834.44        53.40 o
  -5  11   4          3.95          2.34         9.00 o
  -4  11   4         30.88         23.90        10.94 o
  -3  11   4          0.24          2.69         8.61 o
  -2  11   4         62.02         63.20        12.06 o
  -1  11   4        659.72        701.42        30.59 o
   0  11   4        158.74        186.44        15.52 o
   1  11   4        643.89        571.93        24.18 o
   2  11   4         69.88         62.89        11.84 o
   3  11   4          1.72          6.05         7.88 o
   4  11   4         19.65         18.55        12.68 o
   5  11   4         14.86         12.12        13.21 o
   6  11   4         98.73         97.44        19.88 o
   7  11   4         91.81        134.10        22.72 o
   8  11   4         25.70         20.91        17.31 o
   9  11   4         93.61        109.92        22.94 o
  10  11   4          5.86         30.25        29.60 o
 -10  12   4         18.77         32.21        11.76 o
  -9  12   4        256.02        238.79        25.01 o
  -8  12   4         30.91         27.24        11.44 o
  -7  12   4        336.52        352.22        24.52 o
  -6  12   4         19.93         25.62        11.41 o
  -5  12   4        369.49        403.51        42.96 o
  -4  12   4         45.39         43.62        13.35 o
  -3  12   4        522.35        510.62        30.83 o
  -2  12   4        100.12         99.45        20.53 o
  -1  12   4        251.42        295.28        26.60 o
   0  12   4        676.28        746.72        33.55 o
   1  12   4         15.35         22.43         9.98 o
   2  12   4         46.38         40.31        14.37 o
   3  12   4          0.38          2.57         9.38 o
   4  12   4        329.20        347.66        23.23 o
   5  12   4         82.05         86.53        20.18 o
   6  12   4          8.64         16.86        17.03 o
   7  12   4        147.50        154.59        23.97 o
   8  12   4        112.94        128.82        23.43 o
   9  12   4         41.95         59.63        19.54 o
  -9  13   4          3.52         12.54        11.09 o
  -8  13   4        296.14        293.79        24.98 o
  -7  13   4         11.78         22.55        11.69 o
  -6  13   4        200.52        199.96        20.60 o
  -5  13   4         87.73        107.36        16.47 o
  -4  13   4          0.57          0.10         9.20 o
  -3  13   4        493.86        418.37        38.43 o
  -2  13   4         16.01         24.95        12.28 o
  -1  13   4        118.51        114.66        19.81 o
   0  13   4        424.96        405.00        25.52 o
   1  13   4         50.52         53.58        20.13 o
   2  13   4          0.71          2.02         8.50 o
   3  13   4        234.93        226.10        17.72 o
   4  13   4        998.80        951.21        36.86 o
   5  13   4         70.42        131.97        45.79 o
   6  13   4         92.43         52.97        19.17 o
   7  13   4         47.77         88.54        21.61 o
  -7  14   4        127.75        116.61        17.42 o
  -6  14   4        108.41         93.65        16.40 o
  -5  14   4          0.68         12.85        12.03 o
  -4  14   4         58.52         55.89        14.17 o
  -3  14   4          8.07         16.13        11.57 o
  -2  14   4        464.74        542.98        32.09 o
  -1  14   4         59.40         50.15        15.33 o
   0  14   4        257.08        263.03        23.93 o
   1  14   4        843.07        903.63        39.90 o
   2  14   4         10.55         17.77        12.32 o
   3  14   4        270.39        239.86        29.05 o
   4  14   4         13.35         13.69        13.68 o
   5  14   4        213.71        280.55        30.74 o
   6  14   4         24.59         68.48        30.21 o
  -5  15   4         92.49        118.59        20.19 o
  -4  15   4         13.85         20.21        12.92 o
  -3  15   4         54.65         56.07        14.54 o
  -2  15   4         16.97         29.89        14.94 o
  -1  15   4        134.58        160.11        21.26 o
   0  15   4          8.93         23.12        13.15 o
   1  15   4          2.03         16.03        17.23 o
   2  15   4          0.99         14.50        14.95 o
   3  15   4         16.24         16.36        18.12 o
  -3 -17   5         98.35        109.94        33.89 o
  -2 -17   5        328.81        360.90        39.73 o
  -1 -17   5         19.49         22.45        13.46 o
   0 -17   5         82.46         69.64        18.10 o
   1 -17   5          1.37          0.31        11.42 o
   2 -17   5        104.92        106.32        21.47 o
   3 -17   5         66.08         61.07        18.55 o
   4 -17   5         34.67         29.45        16.65 o
   5 -17   5         48.02         48.40        18.74 o
  -6 -16   5        119.36        141.58        51.25 o
  -5 -16   5        204.93        232.08        40.86 o
  -4 -16   5        156.93        106.35        25.16 o
  -3 -16   5        425.99        357.17        29.23 o
  -2 -16   5          0.90          0.31        11.10 o
  -1 -16   5        278.69        241.71        24.60 o
   0 -16   5         58.97         52.90        15.85 o
   1 -16   5         99.64         75.06        17.16 o
   2 -16   5         29.32          5.85        13.02 o
   3 -16   5         45.76         41.79        16.02 o
   4 -16   5        284.80        293.01        27.23 o
   5 -16   5         14.27         32.58        17.14 o
   6 -16   5         12.05          0.70        10.17 o
   7 -16   5          0.09          5.67        10.66 o
  -8 -15   5          0.94         17.11        15.78 o
  -7 -15   5         37.55         56.58        21.62 o
  -6 -15   5         94.04         82.62        34.10 o
  -5 -15   5         10.02          9.62        13.03 o
  -4 -15   5        102.60        128.62        16.50 o
  -3 -15   5         28.09         19.14        12.67 o
  -2 -15   5        243.89        204.58        23.60 o
  -1 -15   5         77.13         64.59        15.71 o
   0 -15   5         29.81         36.97        15.34 o
   1 -15   5        158.65        145.42        38.02 o
   2 -15   5         24.96         45.64        16.75 o
   3 -15   5        879.07        944.33        64.75 o
   4 -15   5         48.35         30.86        13.63 o
   5 -15   5        166.54        160.89        16.76 o
   6 -15   5         14.23         10.85        10.29 o
   7 -15   5        155.38        183.98        19.13 o
   8 -15   5          0.81          0.98         9.02 o
   9 -15   5         77.11         75.17        16.25 o
  -9 -14   5        126.61        124.59        20.38 o
  -8 -14   5        108.25        111.67        21.33 o
  -7 -14   5         85.23         80.28        18.15 o
  -6 -14   5          0.34          9.36        12.88 o
  -5 -14   5         95.68        107.95        40.85 o
  -4 -14   5        180.93        163.79        18.78 o
  -3 -14   5          0.43          4.50         9.29 o
  -2 -14   5        720.19        714.62        31.02 o
  -1 -14   5         39.65         59.81        13.96 o
   0 -14   5        331.93        362.10        46.36 o
   1 -14   5          0.23          9.44         9.00 o
   2 -14   5        899.71        912.24        34.71 o
   3 -14   5        153.26        150.09        13.53 o
   4 -14   5        665.57        686.28        26.49 o
   5 -14   5        162.94        169.43        18.59 o
   6 -14   5         48.64         32.73        10.93 o
   7 -14   5         19.02          2.46         8.37 o
   8 -14   5         16.84         30.77        10.34 o
   9 -14   5         97.67         91.02        14.18 o
  10 -14   5         57.37         63.03        20.20 o
 -10 -13   5        447.87        459.81        38.30 o
  -9 -13   5          6.64         12.46        12.02 o
  -8 -13   5        109.70         82.91        15.42 o
  -7 -13   5        143.44        149.75        19.91 o
  -6 -13   5         78.82         87.98        17.40 o
  -5 -13   5        896.22        868.49        41.24 o
  -4 -13   5          0.12          6.41         8.70 o
  -3 -13   5        209.52        215.38        14.24 o
  -2 -13   5         37.51         22.66         8.24 o
  -1 -13   5       2816.95       2900.12        62.41 o
   0 -13   5         78.35         91.94        11.72 o
   1 -13   5        108.26        148.17        13.33 o
   2 -13   5        953.63        866.12        27.60 o
   3 -13   5        147.49        106.64        12.68 o
   4 -13   5        467.10        454.29        23.30 o
   5 -13   5          4.07          3.35         7.82 o
   6 -13   5         10.41         19.03         8.51 o
   7 -13   5         14.58          6.75         7.41 o
   8 -13   5         36.03         50.79        11.84 o
   9 -13   5         10.58         21.33        11.27 o
  10 -13   5          1.96          8.65        10.05 o
  11 -13   5         90.13         79.41        14.78 o
 -11 -12   5        376.36        385.65        28.59 o
 -10 -12   5        105.20        113.14        22.97 o
  -9 -12   5        124.44         89.81        16.75 o
  -8 -12   5         46.68         31.92        14.85 o
  -7 -12   5         83.09         41.36        13.62 o
  -6 -12   5         17.73         18.28         8.46 o
  -5 -12   5         16.86         21.97         6.92 o
  -4 -12   5         36.46         30.21         7.38 o
  -3 -12   5        782.80        773.74        23.59 o
  -2 -12   5       1693.29       1626.29        35.71 o
  -1 -12   5        490.34        483.25        20.12 o
   0 -12   5         83.04         67.94         8.57 o
   1 -12   5          8.27         17.21         8.76 o
   2 -12   5          5.96          6.55         8.03 o
   3 -12   5       2134.04       2216.82        52.95 o
   4 -12   5        227.82        206.76        14.65 o
   5 -12   5       1068.65       1029.99        31.53 o
   6 -12   5         46.59         37.38         9.10 o
   7 -12   5         39.99         10.02         9.06 o
   8 -12   5         57.65         74.45        20.39 o
   9 -12   5         95.90         75.90        13.11 o
  10 -12   5         18.44         11.62         9.77 o
  11 -12   5          7.66         19.66        12.01 o
  12 -12   5        132.12        111.54        15.30 o
 -12 -11   5        175.34        182.78        28.19 o
 -11 -11   5        334.13        309.97        28.11 o
 -10 -11   5          0.64          0.04         9.90 o
  -9 -11   5        246.03        288.73        23.56 o
  -8 -11   5          0.32          8.37         8.40 o
  -7 -11   5        192.15        141.02        13.83 o
  -6 -11   5         82.63        107.77        12.93 o
  -5 -11   5         83.74         44.26         8.34 o
  -4 -11   5        400.01        372.71        15.90 o
  -3 -11   5        175.55        171.90        11.38 o
  -2 -11   5        567.05        635.93        19.90 o
  -1 -11   5          0.43          2.94         5.05 o
   0 -11   5         13.07          8.69         4.88 o
   1 -11   5          0.51          3.10         5.24 o
   2 -11   5          1.60          7.73         6.87 o
   3 -11   5        124.50        138.76        10.39 o
   4 -11   5        873.26        898.74        42.28 o
   5 -11   5        116.34         73.03        13.96 o
   6 -11   5         65.17         95.42        11.65 o
   7 -11   5         70.91         45.05        11.69 o
   8 -11   5         59.62         30.94         9.75 o
   9 -11   5        521.00        506.47        24.45 o
  10 -11   5          7.21         11.08        11.32 o
  11 -11   5         47.51         35.21        11.68 o
  12 -11   5        175.85        200.63        18.76 o
 -13 -10   5         35.34         44.93        15.59 o
 -12 -10   5        110.28         88.46        17.23 o
 -11 -10   5         43.15         55.78        12.67 o
 -10 -10   5         36.78         27.45        12.07 o
  -9 -10   5        205.73        186.37        15.09 o
  -8 -10   5        506.72        528.36        23.15 o
  -7 -10   5         35.03         22.47         9.16 o
  -6 -10   5         70.17         67.77        10.62 o
  -5 -10   5       4965.80       4994.68        86.07 o
  -4 -10   5        527.30        519.40        16.97 o
  -3 -10   5         99.12        119.31         9.14 o
  -2 -10   5          6.34         12.00         6.15 o
  -1 -10   5        556.34        559.35        18.05 o
   0 -10   5         29.83         29.43         6.49 o
   1 -10   5        651.93        786.95        21.25 o
   2 -10   5       2554.26       2514.01        49.00 o
   3 -10   5        173.76        171.52        15.84 o
   4 -10   5        705.84        812.25        34.74 o
   5 -10   5         11.97         12.59         8.37 o
   6 -10   5       1281.03       1171.90        33.74 o
   7 -10   5          0.33          2.31         8.29 o
   8 -10   5        623.90        599.77        23.48 o
   9 -10   5        480.69        512.40        21.69 o
  10 -10   5         58.06         52.11        12.49 o
  11 -10   5        204.75        212.47        16.80 o
  12 -10   5         10.23         22.96        14.31 o
  13 -10   5        281.05        291.48        24.96 o
 -13  -9   5        262.66        224.14        20.21 o
 -12  -9   5         84.56         94.59        14.32 o
 -11  -9   5        134.11        156.56        18.74 o
 -10  -9   5        180.66        156.77        15.78 o
  -9  -9   5         49.98         46.04        10.49 o
  -8  -9   5         28.96         14.91         8.25 o
  -7  -9   5        236.52        224.55        15.11 o
  -6  -9   5          1.99          4.22         5.54 o
  -5  -9   5         34.53         16.54         7.50 o
  -4  -9   5       2064.86       2248.31        44.23 o
  -3  -9   5       1015.39        951.90        26.34 o
  -2  -9   5       1581.87       1521.43        25.46 o
  -1  -9   5        256.52        243.30        11.12 o
   0  -9   5        275.71        302.12         9.50 o
   1  -9   5       6063.58       6744.38        97.46 o
   2  -9   5        134.46        163.68         8.25 o
   3  -9   5        976.25        963.16        20.81 o
   4  -9   5         68.67         68.35         7.58 o
   5  -9   5       3773.70       3929.99        80.57 o
   6  -9   5       1005.81        901.04        31.11 o
   7  -9   5         44.19         24.38         9.80 o
   8  -9   5       1423.60       1365.85        51.33 o
   9  -9   5          6.33          5.86         9.09 o
  10  -9   5        704.50        705.22        27.64 o
  11  -9   5          1.10         16.24         9.32 o
  12  -9   5         15.21         21.47        10.80 o
  13  -9   5         40.80         71.87        16.36 o
 -14  -8   5          0.77         14.75        12.14 o
 -13  -8   5        131.30        137.02        16.46 o
 -12  -8   5          5.10          7.33        10.27 o
 -11  -8   5          2.64          7.31         9.52 o
 -10  -8   5        164.20        165.07        15.39 o
  -9  -8   5       2099.10       2045.33        65.03 o
  -8  -8   5        177.66        191.68        13.60 o
  -7  -8   5         97.23        130.29        11.73 o
  -6  -8   5         15.78         10.05         4.94 o
  -5  -8   5        511.92        506.99        16.83 o
  -4  -8   5       5888.90       6712.93       106.38 o
  -3  -8   5        520.99        606.12        17.83 o
  -2  -8   5       1901.88       1944.51        33.27 o
  -1  -8   5        228.42        280.77        13.88 o
   0  -8   5       5744.92       6467.63        99.14 o
   1  -8   5        590.64        689.18        13.35 o
   2  -8   5          4.78          1.15         4.10 o
   3  -8   5         14.25         16.45         4.15 o
   4  -8   5        704.37        698.94        16.05 o
   5  -8   5        294.88        306.26        17.32 o
   6  -8   5        875.89        900.25        26.28 o
   7  -8   5        792.72        727.88        22.88 o
   8  -8   5          8.19         10.70         9.27 o
   9  -8   5         20.66         24.17         8.21 o
  10  -8   5         25.67         21.66         9.66 o
  11  -8   5          7.39         12.74         8.76 o
  12  -8   5        104.90        149.46        17.49 o
  13  -8   5        132.78        174.63        26.58 o
  14  -8   5        369.82        344.64        25.83 o
 -14  -7   5         61.58         53.15        15.91 o
 -13  -7   5         66.33         58.83        13.08 o
 -12  -7   5         25.32         22.37        10.65 o
 -11  -7   5         77.92         76.59        12.31 o
 -10  -7   5        529.53        666.12        25.15 o
  -9  -7   5         85.89         64.49        10.35 o
  -8  -7   5       1644.58       1630.30        48.33 o
  -7  -7   5         51.00         33.00        12.49 o
  -6  -7   5       1203.92       1200.60        31.23 o
  -5  -7   5       2093.11       2276.28        42.60 o
  -4  -7   5         15.33          9.47         4.57 o
  -3  -7   5       4823.98       5371.35        80.81 o
  -2  -7   5         57.17         74.95         7.56 o
  -1  -7   5       1415.18       1561.02        25.63 o
   0  -7   5        404.16        449.27        16.86 o
   1  -7   5        642.95        705.31        17.74 o
   2  -7   5        558.53        542.83        16.43 o
   3  -7   5          2.27          3.16         3.49 o
   4  -7   5        354.96        249.13         9.23 o
   5  -7   5        603.73        642.68        15.29 o
   6  -7   5        457.71        425.45        17.03 o
   7  -7   5         22.55         23.66         6.28 o
   8  -7   5        169.76        123.27        12.72 o
   9  -7   5        104.79        101.53        12.45 o
  10  -7   5        113.08         87.33        10.11 o
  11  -7   5        123.32        109.89        12.96 o
  12  -7   5          0.24          4.55        10.04 o
  13  -7   5         43.93         33.41        13.20 o
  14  -7   5          6.35         11.25        11.81 o
 -15  -6   5          4.83         22.72        11.78 o
 -14  -6   5          0.02         19.93        10.98 o
 -13  -6   5         20.61         15.51        10.82 o
 -12  -6   5          0.59          8.74         9.26 o
 -11  -6   5        712.70        771.30        28.59 o
 -10  -6   5         34.95         23.22         8.59 o
  -9  -6   5        287.80        317.80        25.97 o
  -8  -6   5         48.78         36.85         9.66 o
  -7  -6   5        170.26        167.43        15.41 o
  -6  -6   5        764.80        728.82        20.04 o
  -5  -6   5        192.52        162.08        11.06 o
  -4  -6   5        896.23        831.49        20.47 o
  -3  -6   5        474.30        535.43        14.22 o
  -2  -6   5        282.71        385.54        11.88 o
  -1  -6   5        207.31        330.03        12.32 o
   0  -6   5        833.33        787.97        22.36 o
   1  -6   5       7519.56       8728.35       121.08 o
   2  -6   5         62.98         68.49         4.25 o
   3  -6   5       1490.20       1527.46        28.02 o
   4  -6   5         16.29         20.80         3.67 o
   5  -6   5       2424.03       2647.82        49.27 o
   6  -6   5         41.04         37.77         5.58 o
   7  -6   5       2066.39       2061.11        38.40 o
   8  -6   5          4.06          3.82         5.98 o
   9  -6   5         82.48        106.31        11.27 o
  10  -6   5       1910.91       1892.89        44.02 o
  11  -6   5          0.07         17.00        10.33 o
  12  -6   5         65.72         68.63        14.17 o
  13  -6   5          0.28          4.39        10.77 o
  14  -6   5          9.18         20.33        19.05 o
 -15  -5   5         56.02         47.73        12.41 o
 -14  -5   5         52.02         43.65        12.67 o
 -13  -5   5        375.71        362.17        35.84 o
 -12  -5   5         56.11         30.88        10.40 o
 -11  -5   5        647.93        540.85        41.42 o
 -10  -5   5        161.53        170.36        13.50 o
  -9  -5   5         63.95         42.47         9.85 o
  -8  -5   5         20.36          9.89         6.15 o
  -7  -5   5        413.65        417.15        13.65 o
  -6  -5   5        660.55        582.05        11.89 o
  -5  -5   5        571.17        588.62        17.51 o
  -4  -5   5        125.57        143.54         6.80 o
  -3  -5   5        903.71       1190.45        22.47 o
  -2  -5   5        591.76        676.51        13.38 o
  -1  -5   5        795.49        737.27        13.80 o
   0  -5   5         58.45         66.71         4.17 o
   1  -5   5        124.34        136.17         7.92 o
   2  -5   5       3284.50       3702.63        56.82 o
   3  -5   5        291.23        307.29        14.30 o
   4  -5   5       2029.85       2398.77        27.00 o
   5  -5   5        412.34        386.32        11.34 o
   6  -5   5        151.15        141.04         6.10 o
   7  -5   5        869.78        785.68        21.00 o
   8  -5   5          2.79          7.60         5.43 o
   9  -5   5        263.73        221.04        13.70 o
  10  -5   5        513.91        558.67        30.59 o
  11  -5   5        141.78        168.54        17.46 o
  12  -5   5          0.53          3.33        10.79 o
  13  -5   5         51.43         51.65        15.16 o
  14  -5   5        200.56        199.44        21.88 o
  15  -5   5         35.09         32.18        13.14 o
 -15  -4   5         81.86         91.61        14.11 o
 -14  -4   5        544.67        486.58        25.29 o
 -13  -4   5         13.55         22.28         9.62 o
 -12  -4   5        700.89        646.43        26.10 o
 -11  -4   5         25.61         19.57         8.64 o
 -10  -4   5        931.46       1020.68        33.79 o
  -9  -4   5        274.56        265.68        20.41 o
  -8  -4   5       1521.72       1526.65        38.25 o
  -7  -4   5       2970.99       3171.63        55.36 o
  -6  -4   5         11.17          7.82         4.21 o
  -5  -4   5       1507.61       1623.18        27.34 o
  -4  -4   5        151.86        148.20         6.30 o
  -3  -4   5        485.80        698.48        14.14 o
  -2  -4   5        138.78        110.63         3.74 o
  -1  -4   5       1104.04       1277.66        20.99 o
   0  -4   5         44.55         20.62         2.78 o
   1  -4   5        477.24        451.41        14.11 o
   2  -4   5       3233.86       3643.90        56.00 o
   3  -4   5          4.56          3.82         4.73 o
   4  -4   5         28.48         43.06         5.16 o
   5  -4   5          2.38          5.00         4.83 o
   6  -4   5         43.56         27.71         8.54 o
   7  -4   5          8.11         16.49         5.97 o
   8  -4   5       1445.18       1592.23        35.86 o
   9  -4   5        565.04        579.48        23.45 o
  10  -4   5        240.45        236.73        18.07 o
  11  -4   5         18.86         21.66        11.02 o
  12  -4   5         10.64         21.58        10.42 o
  13  -4   5        215.08        208.05        19.98 o
  14  -4   5          2.98         15.27        14.17 o
  15  -4   5        144.20        164.03        19.65 o
 -15  -3   5         10.25         27.69        11.22 o
 -14  -3   5         53.49         79.39        13.33 o
 -13  -3   5        143.11        168.79        16.00 o
 -12  -3   5        213.46        175.32        16.06 o
 -11  -3   5        440.46        455.65        19.65 o
 -10  -3   5        307.84        288.61        14.92 o
  -9  -3   5        572.69        592.36        19.77 o
  -8  -3   5       1500.80       1460.26        29.64 o
  -7  -3   5         62.78         64.49         5.38 o
  -6  -3   5        112.81         62.02         4.31 o
  -5  -3   5         30.87         27.76         4.62 o
  -4  -3   5       5176.55       6029.35       109.93 o
  -3  -3   5         95.35         85.45         6.81 o
  -2  -3   5        160.57        195.08        10.71 o
  -1  -3   5        329.24        397.24        11.10 o
   0  -3   5          5.58          5.77         8.15 o
   1  -3   5        278.46        381.29        14.61 o
   2  -3   5        458.71        435.26         9.89 o
   3  -3   5       1377.07       1412.75        20.95 o
   4  -3   5         12.97         10.72         4.23 o
   5  -3   5        312.13        406.52         6.29 o
   6  -3   5          9.54         22.83         4.88 o
   7  -3   5         95.17         77.31        12.28 o
   8  -3   5        359.62        357.07        12.95 o
   9  -3   5        207.33        201.13        14.36 o
  10  -3   5         12.42         10.04         6.94 o
  11  -3   5        172.27        127.21        15.56 o
  12  -3   5        198.15        196.80        18.30 o
  13  -3   5        111.09        129.61        16.15 o
  14  -3   5         13.05         23.75        13.24 o
  15  -3   5        100.53        130.97        23.00 o
 -15  -2   5          0.72          2.14         9.35 o
 -14  -2   5         10.24          8.27         9.56 o
 -13  -2   5        273.14        242.34        16.06 o
 -12  -2   5          0.69          0.41         7.84 o
 -11  -2   5       1685.01       1747.51        43.52 o
 -10  -2   5         86.36         89.83        15.63 o
  -9  -2   5        737.18        836.09        28.12 o
  -8  -2   5        223.40        186.67         7.82 o
  -7  -2   5        114.91        141.13         7.41 o
  -6  -2   5        500.52        441.86        12.02 o
  -5  -2   5       1151.91       1176.32        28.51 o
  -4  -2   5        898.22        895.15        21.05 o
  -3  -2   5          8.09          8.69         2.89 o
  -2  -2   5       1628.65       1881.94        28.58 o
  -1  -2   5         75.69         60.46         4.97 o
   0  -2   5      10716.34      11384.65       189.03 o
   1  -2   5         30.47          7.51         6.68 o
   2  -2   5         10.78         18.50         6.93 o
   3  -2   5         85.76        112.66         4.61 o
   4  -2   5        226.75        305.27        10.57 o
   5  -2   5        249.01        180.87        10.27 o
   6  -2   5        668.37        627.91        18.67 o
   7  -2   5        152.18        133.79        10.02 o
   8  -2   5        118.57        116.28        13.01 o
   9  -2   5       1054.14        903.83        25.75 o
  10  -2   5        116.63        123.52        13.91 o
  11  -2   5         36.26         42.43        10.89 o
  12  -2   5        564.15        515.42        31.72 o
  13  -2   5        123.05        125.01        16.14 o
  14  -2   5        402.33        377.76        26.86 o
  15  -2   5          9.15         13.81        13.92 o
 -16  -1   5          0.64         16.82        22.09 o
 -15  -1   5         39.28         34.39        13.67 o
 -14  -1   5         57.16         57.89        13.33 o
 -13  -1   5          0.12          4.97         9.35 o
 -12  -1   5        520.09        522.66        23.56 o
 -11  -1   5          4.81          7.65         7.80 o
 -10  -1   5         21.73         39.90         7.78 o
  -9  -1   5        110.70        111.84         7.81 o
  -8  -1   5       2604.27       2728.20        43.38 o
  -7  -1   5       1194.59       1216.25        20.34 o
  -6  -1   5         22.71         22.71         5.82 o
  -5  -1   5       2304.07       2166.29        48.36 o
  -4  -1   5         46.06         36.71         3.39 o
  -3  -1   5       6876.84       8037.82       106.98 o
  -2  -1   5          3.06          1.17         3.11 o
  -1  -1   5          2.74          7.29         3.01 o
   0  -1   5          1.68          2.84         6.38 o
   1  -1   5       3375.22       3950.08       108.18 o
   2  -1   5       6690.46       7233.79       118.11 o
   3  -1   5        232.53        252.50         7.67 o
   4  -1   5        368.76        346.02         9.87 o
   5  -1   5        102.16         91.78         5.55 o
   6  -1   5       1151.96       1193.02        25.49 o
   7  -1   5        223.06        200.80         9.24 o
   8  -1   5       1061.84       1081.32        23.12 o
   9  -1   5       1040.51        999.73        29.28 o
  10  -1   5         51.81         59.70        13.72 o
  11  -1   5          1.05         12.89         8.20 o
  12  -1   5         39.53         32.09         9.40 o
  13  -1   5        339.23        379.14        37.50 o
  14  -1   5          9.34         11.36        12.35 o
  15  -1   5         21.67         33.15        17.66 o
 -16   0   5          2.87          0.98        21.58 o
 -15   0   5        197.27        161.85        17.92 o
 -14   0   5          8.10         10.88        13.27 o
 -13   0   5         10.05          2.91         8.98 o
 -12   0   5        327.69        309.23        22.36 o
 -11   0   5        189.54        235.11        14.40 o
 -10   0   5        422.92        327.07        15.43 o
  -9   0   5         16.93         28.43         5.14 o
  -8   0   5       1583.24       1559.20        29.59 o
  -7   0   5          0.11          3.55         3.44 o
  -6   0   5       1911.87       1846.69        38.29 o
  -5   0   5        279.62        312.28        14.05 o
  -4   0   5       3728.62       4074.22        75.21 o
  -3   0   5        111.92         92.93         5.69 o
  -2   0   5       1948.01       1964.66        29.07 o
  -1   0   5        393.09        361.34        16.33 o
   0   0   5       3695.61       3829.69        53.48 o
   1   0   5      33858.39      37969.31       450.13 o
   2   0   5          0.72          4.03         3.78 o
   3   0   5       4056.52       4300.34        51.73 o
   4   0   5        251.22        187.66         8.22 o
   5   0   5       1999.49       2041.20        30.60 o
   6   0   5        347.50        290.82        10.34 o
   7   0   5       1827.43       1863.34        33.27 o
   8   0   5       3569.78       3703.09        77.39 o
   9   0   5         63.28         60.16         8.36 o
  10   0   5        292.18        236.15        15.72 o
  11   0   5          6.90          9.64         8.50 o
  12   0   5        428.91        403.58        23.85 o
  13   0   5         51.61         35.14        11.51 o
  14   0   5         57.43         83.77        15.14 o
  15   0   5          3.04         15.00        12.84 o
 -15   1   5         24.81         39.87        12.82 o
 -14   1   5        129.33        137.84        20.40 o
 -13   1   5         51.11         33.42        11.95 o
 -12   1   5        177.02        146.79        14.05 o
 -11   1   5       1789.19       2041.84       101.14 o
 -10   1   5        373.08        365.64        16.95 o
  -9   1   5          3.34          5.79         4.27 o
  -8   1   5          4.19          6.98         3.63 o
  -7   1   5        589.27        563.23        12.02 o
  -6   1   5       1348.59       1475.50        25.41 o
  -5   1   5        774.27        730.79        26.06 o
  -4   1   5        514.52        488.52        10.80 o
  -3   1   5        526.20        537.39         9.07 o
  -2   1   5       2820.57       2946.40        29.18 o
  -1   1   5        907.40        897.63        12.96 o
   0   1   5        153.74         96.83         9.12 o
   1   1   5       2318.02       2549.74        36.94 o
   2   1   5      13694.77      14876.45       298.27 o
   3   1   5        661.75        679.18        21.46 o
   4   1   5        138.30        172.80         6.02 o
   5   1   5       2763.37       2914.12        50.43 o
   6   1   5        348.78        358.30        12.60 o
   7   1   5        979.87        812.45        24.16 o
   8   1   5         90.92         82.18         9.07 o
   9   1   5        148.58        128.91        12.22 o
  10   1   5        221.97        223.29        16.47 o
  11   1   5        535.95        530.24        22.41 o
  12   1   5         22.47         20.30        10.02 o
  13   1   5          0.35          8.13        10.47 o
  14   1   5         14.34         11.68        10.99 o
  15   1   5         98.02        133.10        23.96 o
 -15   2   5        121.20        141.70        17.27 o
 -14   2   5         48.03         37.50        13.40 o
 -13   2   5         40.66         31.06        10.90 o
 -12   2   5        843.56       1004.86        45.14 o
 -11   2   5         12.90         18.57         8.21 o
 -10   2   5       1527.89       1314.91        38.28 o
  -9   2   5         53.15         53.73         7.65 o
  -8   2   5        557.39        620.15        14.48 o
  -7   2   5        667.35        534.78        11.29 o
  -6   2   5          3.97          3.58         3.61 o
  -5   2   5        163.23        129.61        13.13 o
  -4   2   5          0.03          0.96         2.48 o
  -3   2   5        676.95        585.81        18.70 o
  -2   2   5         91.57         92.78         9.77 o
  -1   2   5        735.71        830.89        20.02 o
   0   2   5        254.20        317.41         7.53 o
   1   2   5       2164.10       2118.92        42.72 o
   2   2   5         23.32         13.13         4.09 o
   3   2   5        145.30        141.11         6.21 o
   4   2   5       3026.16       3079.58        48.47 o
   5   2   5         98.05        117.09         7.19 o
   6   2   5       1040.25        933.52        18.33 o
   7   2   5         68.07         60.98         5.74 o
   8   2   5        207.46        170.71        12.20 o
   9   2   5         12.46         13.59         8.46 o
  10   2   5        141.63        137.33        14.05 o
  11   2   5        534.14        509.68        28.38 o
  12   2   5          8.10          9.95         9.59 o
  13   2   5         57.10         85.80        17.44 o
  14   2   5        103.89        132.87        21.57 o
 -15   3   5        215.28        194.79        18.60 o
 -14   3   5          8.57         10.48        12.11 o
 -13   3   5        184.84        172.64        48.57 o
 -12   3   5        208.17        190.28        15.92 o
 -11   3   5        601.08        637.45        26.75 o
 -10   3   5        648.78        649.57        20.03 o
  -9   3   5         41.05         53.13         5.82 o
  -8   3   5          2.07          5.11         4.16 o
  -7   3   5          0.38          4.75         3.72 o
  -6   3   5       2116.49       2173.59        38.40 o
  -5   3   5          7.16          4.76         3.60 o
  -4   3   5        339.39        532.96        15.77 o
  -3   3   5       1101.96        926.33        23.93 o
  -2   3   5         41.05         19.54         3.34 o
  -1   3   5       1920.49       1761.74        19.01 o
   0   3   5       3070.79       2833.73        49.21 o
   1   3   5        267.41        360.56        20.49 o
   2   3   5        496.24        466.29        15.61 o
   3   3   5        757.81        727.69        13.83 o
   4   3   5        406.92        444.92        15.58 o
   5   3   5        337.78        269.80        10.73 o
   6   3   5          4.41          2.84         4.30 o
   7   3   5       1571.54       1635.96        37.00 o
   8   3   5         28.28         36.24         9.74 o
   9   3   5        102.24        108.02        11.88 o
  10   3   5        168.27        178.17        15.24 o
  11   3   5         37.84         18.59        14.26 o
  12   3   5        402.14        472.16        28.28 o
  13   3   5          8.00         17.75        17.89 o
  14   3   5        104.45        104.75        24.47 o
 -15   4   5         16.55         18.18        12.64 o
 -14   4   5        369.07        366.80        33.68 o
 -13   4   5        164.50        183.48        18.00 o
 -12   4   5        144.21        148.92        28.47 o
 -11   4   5        756.86        780.72        29.03 o
 -10   4   5         32.25         18.45         8.50 o
  -9   4   5        325.15        360.32        14.30 o
  -8   4   5         63.67         65.03         6.57 o
  -7   4   5        100.64        105.70         7.56 o
  -6   4   5        740.47        781.50        18.15 o
  -5   4   5        110.25         89.38         7.28 o
  -4   4   5        468.53        465.00        12.07 o
  -3   4   5        359.86        392.73        11.76 o
  -2   4   5        153.99        145.36         8.18 o
  -1   4   5          1.76          0.42         4.08 o
   0   4   5       4440.96       5001.96       101.92 o
   1   4   5         65.56         76.25        10.88 o
   2   4   5       1327.55       1291.02        35.36 o
   3   4   5        738.16        791.31        23.45 o
   4   4   5        211.64        184.66         8.58 o
   5   4   5        167.81        174.47         9.04 o
   6   4   5          6.10          9.41         4.71 o
   7   4   5       1536.75       1603.53        29.47 o
   8   4   5        363.95        379.45        17.92 o
   9   4   5         10.27          9.42         8.29 o
  10   4   5        674.15        617.72        31.53 o
  11   4   5        408.78        406.33        34.01 o
  12   4   5          2.64         17.81        24.41 o
  13   4   5        103.56        141.59        25.78 o
  14   4   5        137.53        138.48        38.61 o
 -15   5   5         13.99         25.17        15.76 o
 -14   5   5        379.14        423.03        61.12 o
 -13   5   5          7.05         15.21        10.74 o
 -12   5   5        357.38        376.93        31.58 o
 -11   5   5        108.85        116.30        11.34 o
 -10   5   5        111.16         76.42        10.33 o
  -9   5   5         36.23         41.13         7.79 o
  -8   5   5        185.67        137.46         9.88 o
  -7   5   5       1394.29       1368.84        31.15 o
  -6   5   5        359.96        389.45        11.31 o
  -5   5   5       2919.30       3087.89        55.86 o
  -4   5   5        291.69        301.31        14.47 o
  -3   5   5         33.76         74.36         4.86 o
  -2   5   5        131.85        163.73         5.00 o
  -1   5   5       5437.07       6238.26        92.05 o
   0   5   5        623.73        695.48        12.91 o
   1   5   5        966.32       1042.38        27.18 o
   2   5   5         97.47        108.87        13.45 o
   3   5   5         10.69          6.92         3.89 o
   4   5   5        256.49        223.40        10.02 o
   5   5   5         65.54         68.20         7.18 o
   6   5   5          2.42          2.90         5.61 o
   7   5   5         62.21         49.13        11.93 o
   8   5   5        314.03        343.82        30.64 o
   9   5   5         97.73        104.47        22.00 o
  10   5   5         77.87         89.88        20.16 o
  11   5   5          1.68          5.05        15.17 o
  12   5   5          0.17          7.27        13.31 o
  13   5   5        346.48        431.15        38.25 o
 -14   6   5        110.85        128.00        16.73 o
 -13   6   5         27.51         18.48        12.68 o
 -12   6   5         11.42         18.66        11.07 o
 -11   6   5          6.78          9.70         8.79 o
 -10   6   5          1.89          2.59         8.04 o
  -9   6   5          3.26         10.92         7.63 o
  -8   6   5        788.89        794.05        22.16 o
  -7   6   5         44.46         43.87         8.93 o
  -6   6   5       1158.39       1133.06        19.19 o
  -5   6   5         46.70         61.21        11.03 o
  -4   6   5       1490.39       1388.21        21.73 o
  -3   6   5         17.64         10.87         4.47 o
  -2   6   5        830.00        915.14        23.49 o
  -1   6   5       5101.71       5824.32        84.74 o
   0   6   5         69.36         36.78         8.11 o
   1   6   5       2091.62       2107.59        54.46 o
   2   6   5        148.55        179.89        14.10 o
   3   6   5         77.79         98.80         8.69 o
   4   6   5          0.29          7.25         6.23 o
   5   6   5         30.22         38.68        10.35 o
   6   6   5          5.31          0.19         8.93 o
   7   6   5        767.27        752.09        36.39 o
   8   6   5         34.17          7.18        13.03 o
   9   6   5         20.29         20.34        15.92 o
  10   6   5         10.56         28.08        15.70 o
  11   6   5          5.83         10.25        15.12 o
  12   6   5         80.49        111.19        23.22 o
  13   6   5          9.67         29.48        18.14 o
 -14   7   5         10.01         10.45        11.52 o
 -13   7   5          6.82         15.30        11.26 o
 -12   7   5          7.20          4.24        10.49 o
 -11   7   5         15.36         23.85        20.87 o
 -10   7   5          1.84          7.71         8.42 o
  -9   7   5        111.20         80.38        11.04 o
  -8   7   5          0.32          6.30         7.52 o
  -7   7   5        224.52        160.83        13.41 o
  -6   7   5        274.85        267.04        16.50 o
  -5   7   5         19.71         19.41         5.02 o
  -4   7   5       1522.55       1475.46        35.78 o
  -3   7   5          7.86          4.98         5.48 o
  -2   7   5        338.75        377.01        15.46 o
  -1   7   5         28.95         24.77         8.18 o
   0   7   5        598.61        565.67        19.24 o
   1   7   5        305.10        315.44        14.37 o
   2   7   5       2137.56       2344.18        52.33 o
   3   7   5        272.47        276.17        24.48 o
   4   7   5          5.38          7.51         6.81 o
   5   7   5        354.82        312.37        20.74 o
   6   7   5        107.55        112.35        12.13 o
   7   7   5        978.05        953.85        64.20 o
   8   7   5          0.11          0.16        10.59 o
   9   7   5         18.35         47.55        17.48 o
  10   7   5        101.25         95.48        21.77 o
  11   7   5          0.93          5.00        17.21 o
  12   7   5         44.90         51.90        21.76 o
 -13   8   5          0.61          7.41        10.88 o
 -12   8   5         32.81         26.00        12.87 o
 -11   8   5         27.97         46.62        11.42 o
 -10   8   5         42.60         59.46        11.29 o
  -9   8   5          0.92          1.38         8.38 o
  -8   8   5          2.59          8.09         8.39 o
  -7   8   5         76.40        101.23        11.09 o
  -6   8   5          8.12         19.33         7.69 o
  -5   8   5       1555.99       1507.06        39.78 o
  -4   8   5         24.77         22.31         5.20 o
  -3   8   5        722.91        613.51        16.33 o
  -2   8   5         33.18         12.20         5.90 o
  -1   8   5       1065.18        995.95        43.89 o
   0   8   5          0.83          3.24         6.20 o
   1   8   5        232.05        260.05        14.77 o
   2   8   5        356.72        329.86        15.48 o
   3   8   5          6.12         12.00         6.92 o
   4   8   5        449.46        389.13        18.59 o
   5   8   5         15.33          4.99         7.30 o
   6   8   5        892.56        875.24        43.47 o
   7   8   5        322.52        298.05        58.88 o
   8   8   5          0.89         19.33        14.47 o
   9   8   5         67.66         87.17        20.51 o
  10   8   5          9.79         11.87        16.17 o
  11   8   5        341.25        360.35        55.70 o
  12   8   5          0.98          8.76        16.55 o
 -13   9   5         27.43         29.04        26.82 o
 -12   9   5         14.58         13.47        10.77 o
 -11   9   5         28.28         16.33        10.11 o
 -10   9   5         26.81         20.09         9.58 o
  -9   9   5         52.44         45.97        11.45 o
  -8   9   5        853.16        973.37        34.16 o
  -7   9   5          3.90         21.11         8.26 o
  -6   9   5        678.59        615.61        22.31 o
  -5   9   5        507.82        540.02        24.36 o
  -4   9   5         61.37         52.62        11.05 o
  -3   9   5          1.58          3.61         7.52 o
  -2   9   5       2029.53       1983.04        45.77 o
  -1   9   5        378.33        410.73        19.78 o
   0   9   5        143.20        169.45        13.02 o
   1   9   5       2009.25       1886.50        49.11 o
   2   9   5        172.02        209.37        18.62 o
   3   9   5         17.83         23.61         8.41 o
   4   9   5        181.45        172.03        14.81 o
   5   9   5         41.25         45.23        10.09 o
   6   9   5        644.91        635.75        40.30 o
   7   9   5        358.70        339.73        38.13 o
   8   9   5        226.14        199.29        25.55 o
   9   9   5          7.49          9.43        14.59 o
  10   9   5          8.00          9.39        14.13 o
  11   9   5         10.98         18.54        19.12 o
 -12  10   5          4.47          9.65         9.60 o
 -11  10   5         12.51         11.19        10.35 o
 -10  10   5          5.71         12.87         9.39 o
  -9  10   5        127.14        107.76        19.99 o
  -8  10   5        128.85        150.40        19.11 o
  -7  10   5        431.87        443.82        31.72 o
  -6  10   5        767.53        730.07        33.58 o
  -5  10   5        318.27        330.16        20.94 o
  -4  10   5        609.08        659.01        31.41 o
  -3  10   5          1.28          7.88         9.74 o
  -2  10   5       1026.47       1031.13        37.95 o
  -1  10   5         31.81         32.94         9.27 o
   0  10   5       1576.69       1619.72        41.80 o
   1  10   5        743.31        724.63        23.59 o
   2  10   5        165.93        150.68        13.95 o
   3  10   5         82.49         96.03        13.11 o
   4  10   5          9.02         12.72         8.60 o
   5  10   5         10.28          9.36         7.70 o
   6  10   5         60.99         53.86        16.52 o
   7  10   5        691.35        669.32        41.66 o
   8  10   5         63.01         61.97        19.50 o
   9  10   5          1.96         16.63        18.77 o
  10  10   5         12.00         15.67        19.11 o
 -11  11   5          6.68         11.58        11.12 o
 -10  11   5        218.40        288.28        23.31 o
  -9  11   5        162.36        163.62        18.07 o
  -8  11   5         28.50         46.12        14.42 o
  -7  11   5        305.92        320.62        26.31 o
  -6  11   5        134.14        160.98        18.89 o
  -5  11   5       1301.59       1435.40        58.53 o
  -4  11   5          0.37          5.94         9.45 o
  -3  11   5         60.28         71.64        22.82 o
  -2  11   5        307.58        338.56        24.99 o
  -1  11   5       1207.40       1211.47        42.92 o
   0  11   5         32.59         12.74         8.31 o
   1  11   5        140.17        123.90        13.25 o
   2  11   5        197.12        197.56        17.69 o
   3  11   5          0.81          6.37         8.54 o
   4  11   5         37.22         26.57         9.25 o
   5  11   5         61.87         60.43        17.12 o
   6  11   5          1.69          0.00        12.01 o
   7  11   5          8.51          7.19        15.69 o
   8  11   5        145.70        173.36        26.18 o
   9  11   5         19.31         14.04        15.62 o
 -10  12   5        103.31        135.89        17.51 o
  -9  12   5         67.14         62.72        14.81 o
  -8  12   5        239.36        239.08        22.33 o
  -7  12   5          1.73          4.15         9.58 o
  -6  12   5        230.90        269.16        22.23 o
  -5  12   5         53.01         36.49        14.27 o
  -4  12   5        125.07        132.68        16.30 o
  -3  12   5        314.58        367.10        27.35 o
  -2  12   5        141.97        141.93        15.61 o
  -1  12   5        111.97        107.11        16.46 o
   0  12   5        133.24        147.59        28.45 o
   1  12   5         68.44         37.50        10.74 o
   2  12   5         63.30         83.25        11.80 o
   3  12   5        129.05        166.84        16.51 o
   4  12   5          4.50          3.53        10.57 o
   5  12   5        418.09        613.21        40.52 o
   6  12   5          0.78          0.13        13.08 o
   7  12   5          8.46         18.20        16.15 o
   8  12   5          7.98          4.64        14.38 o
  -8  13   5         18.45         17.63        14.17 o
  -7  13   5          2.91          4.26        10.85 o
  -6  13   5         15.06         10.33        10.94 o
  -5  13   5         81.10         67.93        15.21 o
  -4  13   5        200.51        227.40        21.99 o
  -3  13   5        110.25        159.69        20.93 o
  -2  13   5       1432.33       1279.48        48.58 o
  -1  13   5         50.17         56.96        15.45 o
   0  13   5       1288.16       1333.36        97.87 o
   1  13   5          6.44          5.63         9.78 o
   2  13   5         11.05          2.24         8.40 o
   3  13   5         51.73         51.15        16.73 o
   4  13   5        292.83        380.28        35.20 o
   5  13   5        107.11         58.59        30.19 o
   6  13   5         51.32         65.81        21.31 o
  -6  14   5          7.89          8.34        11.32 o
  -5  14   5        121.49         91.93        16.60 o
  -4  14   5          4.78          9.95        12.39 o
  -3  14   5        152.48        137.48        18.68 o
  -2  14   5          5.23          5.29        11.46 o
  -1  14   5        176.21        204.71        21.16 o
   0  14   5         16.83          8.79        10.24 o
   1  14   5        229.56        244.22        24.00 o
   2  14   5         15.85         29.17        12.37 o
   3  14   5          0.41          1.72        15.39 o
   4  14   5        206.79        215.35        26.28 o
  -3  15   5         37.93         44.70        15.10 o
  -2  15   5          6.95         15.26        12.70 o
  -1  15   5        477.74        503.38        78.41 o
   0  15   5          0.12          4.70        11.47 o
   1  15   5         11.03         11.02        12.06 o
  -4 -17   6        179.44        167.80        31.63 o
  -3 -17   6         31.80         16.84        14.10 o
  -2 -17   6        140.35        125.81        24.94 o
  -1 -17   6        349.74        354.31        43.98 o
   0 -17   6          6.16          0.88        12.25 o
   1 -17   6         14.22          0.07        13.19 o
   2 -17   6          3.81          0.01        12.76 o
   3 -17   6          2.32          0.80        11.88 o
   4 -17   6         22.33         42.22        28.85 o
   5 -17   6         18.39          9.62        15.36 o
  -7 -16   6         67.87         54.00        17.08 o
  -6 -16   6        142.09        140.08        21.25 o
  -5 -16   6        307.54        366.90        32.22 o
  -4 -16   6        451.12        447.64        43.98 o
  -3 -16   6         27.71         14.40        14.23 o
  -2 -16   6         25.07          6.90        12.85 o
  -1 -16   6          4.89         13.28        13.57 o
   0 -16   6        376.09        349.53        28.89 o
   1 -16   6        180.62        171.47        22.05 o
   2 -16   6         57.77         37.77        15.10 o
   3 -16   6        243.58        199.70        26.34 o
   4 -16   6         31.41         33.38        18.00 o
   5 -16   6         58.25         55.92        18.12 o
   6 -16   6          2.53          9.23        12.87 o
   7 -16   6         28.03         29.17        33.11 o
  -8 -15   6         24.20         10.73        13.71 o
  -7 -15   6         18.80         18.91        13.93 o
  -6 -15   6         16.56         10.20        14.79 o
  -5 -15   6        401.13        424.44        33.35 o
  -4 -15   6         32.21         33.09        11.67 o
  -3 -15   6         27.31         31.02        14.76 o
  -2 -15   6         33.16         12.18        12.31 o
  -1 -15   6        169.61        141.68        21.42 o
   0 -15   6         40.41         41.79        16.21 o
   1 -15   6         23.49         12.08        12.94 o
   2 -15   6        330.06        300.00        27.80 o
   3 -15   6          5.75          0.55        12.27 o
   4 -15   6        934.35       1080.89        46.62 o
   5 -15   6         34.15         25.25        14.91 o
   6 -15   6        120.29         82.83        13.80 o
   7 -15   6          8.35          0.33        10.65 o
   8 -15   6          3.68         11.23        11.97 o
  -9 -14   6         84.63         75.45        21.87 o
  -8 -14   6        421.87        375.89        35.03 o
  -7 -14   6         19.08          3.02        12.45 o
  -6 -14   6         71.81         58.04        17.03 o
  -5 -14   6         69.51         58.37        16.89 o
  -4 -14   6        155.18        145.07        15.37 o
  -3 -14   6        352.32        362.94        21.82 o
  -2 -14   6        239.08        263.77        19.31 o
  -1 -14   6        237.42        221.85        54.32 o
   0 -14   6          2.73          3.57        11.71 o
   1 -14   6        297.08        237.87        54.23 o
   2 -14   6        288.00        275.67        25.74 o
   3 -14   6         25.53         23.39        17.84 o
   4 -14   6         64.13         59.37        13.69 o
   5 -14   6        101.84        106.59        18.04 o
   6 -14   6          3.05          8.87        11.12 o
   7 -14   6          2.41         11.93        11.20 o
   8 -14   6         56.81         46.03        15.07 o
   9 -14   6          2.65          8.00        10.53 o
  10 -14   6        185.43        201.46        18.79 o
 -10 -13   6         32.70         34.01        14.51 o
  -9 -13   6         90.75         97.95        15.76 o
  -8 -13   6         66.70         71.34        26.86 o
  -7 -13   6        830.16        795.34        50.76 o
  -6 -13   6         78.65         63.59        23.94 o
  -5 -13   6         79.42         63.38        14.20 o
  -4 -13   6       1290.10       1335.52        37.96 o
  -3 -13   6          0.03          0.11         7.96 o
  -2 -13   6        425.10        448.22        24.69 o
  -1 -13   6         95.66         87.21        13.70 o
   0 -13   6        869.29        916.70        43.21 o
   1 -13   6        233.79        232.54        22.96 o
   2 -13   6         67.77         83.58        19.36 o
   3 -13   6       1390.23       1323.49        40.47 o
   4 -13   6          2.49          1.84         7.61 o
   5 -13   6        810.57        799.80        26.29 o
   6 -13   6         14.30          6.19         8.26 o
   7 -13   6        216.54        186.23        20.52 o
   8 -13   6          3.58         11.54         9.21 o
   9 -13   6          4.97          8.34         9.57 o
  10 -13   6          2.59         16.76        10.73 o
  11 -13   6        239.60        220.42        18.29 o
 -11 -12   6        165.40        199.36        22.76 o
 -10 -12   6        105.33        120.44        22.84 o
  -9 -12   6        379.07        387.75        33.29 o
  -8 -12   6         10.34          1.69         9.73 o
  -7 -12   6        161.25        152.15        19.46 o
  -6 -12   6          6.83          8.55        10.11 o
  -5 -12   6         36.99         22.81         8.53 o
  -4 -12   6        197.26        206.98        16.87 o
  -3 -12   6        665.84        687.90        25.08 o
  -2 -12   6        170.88        126.27        12.62 o
  -1 -12   6        934.27        912.01        28.08 o
   0 -12   6         82.91         97.39         9.82 o
   1 -12   6         53.03         26.56         8.83 o
   2 -12   6         68.76         72.67        12.45 o
   3 -12   6          3.47          8.12         7.03 o
   4 -12   6        139.16        124.17        12.16 o
   5 -12   6          0.62          5.74         7.15 o
   6 -12   6       1588.87       1579.20        46.61 o
   7 -12   6         36.91         37.72        12.43 o
   8 -12   6        114.97        113.06        15.66 o
   9 -12   6         88.01         66.22        13.74 o
  10 -12   6         23.48         20.24        11.44 o
  11 -12   6        124.19        109.03        15.96 o
 -12 -11   6        102.88         97.98        18.58 o
 -11 -11   6         11.99          7.29        11.88 o
 -10 -11   6        144.03        201.87        21.64 o
  -9 -11   6         39.50         28.93        13.17 o
  -8 -11   6       1974.82       1890.34        56.14 o
  -7 -11   6        171.66        154.86        30.83 o
  -6 -11   6         13.70         19.53        16.58 o
  -5 -11   6         42.11         58.46         9.47 o
  -4 -11   6        148.77        134.02        10.60 o
  -3 -11   6        114.86        124.78        11.05 o
  -2 -11   6        740.59        896.97        31.54 o
  -1 -11   6        219.02        205.56        11.05 o
   0 -11   6         12.77         16.14         6.16 o
   1 -11   6         36.77         40.92         6.08 o
   2 -11   6        102.99        122.41        14.50 o
   3 -11   6         65.76         55.34         7.69 o
   4 -11   6        290.77        327.88        26.64 o
   5 -11   6         10.11          6.34         6.56 o
   6 -11   6          5.17          9.05         7.41 o
   7 -11   6          0.33          3.90         8.49 o
   8 -11   6       1506.00       1617.61        48.34 o
   9 -11   6          7.06          5.73         8.80 o
  10 -11   6        132.07        140.58        16.47 o
  11 -11   6          0.37          3.89         9.94 o
  12 -11   6        280.57        309.83        24.32 o
 -13 -10   6        178.92        182.89        22.29 o
 -12 -10   6         72.38         86.27        16.94 o
 -11 -10   6         15.17         16.19        11.94 o
 -10 -10   6          2.08          9.24        10.87 o
  -9 -10   6        562.01        539.43        30.71 o
  -8 -10   6        188.71        186.80        18.22 o
  -7 -10   6         68.93        114.34        12.22 o
  -6 -10   6        140.84        166.36        13.35 o
  -5 -10   6       1502.36       1535.32        34.33 o
  -4 -10   6       2998.81       2930.26        55.59 o
  -3 -10   6        243.46        246.13        12.32 o
  -2 -10   6        489.30        532.77        20.29 o
  -1 -10   6         73.74         62.95         8.78 o
   0 -10   6         11.82          9.08         5.14 o
   1 -10   6        390.09        402.26        15.12 o
   2 -10   6        878.98        863.51        22.33 o
   3 -10   6        356.63        373.28        19.13 o
   4 -10   6         51.92         46.55         7.73 o
   5 -10   6         69.95         74.66         8.05 o
   6 -10   6          1.03          8.04         6.97 o
   7 -10   6       1281.66       1260.04        43.97 o
   8 -10   6        404.53        378.03        18.99 o
   9 -10   6        915.34        866.89        30.47 o
  10 -10   6         93.91        102.72        13.68 o
  11 -10   6         96.09        131.57        13.91 o
  12 -10   6        125.76        120.91        18.97 o
  13 -10   6         19.40         35.64        13.13 o
 -13  -9   6          3.25         18.72        13.45 o
 -12  -9   6         66.69         54.27        15.78 o
 -11  -9   6         20.99         29.72        20.08 o
 -10  -9   6        272.58        269.69        17.54 o
  -9  -9   6        147.63        120.30        13.20 o
  -8  -9   6        403.59        374.83        18.59 o
  -7  -9   6        631.41        579.32        22.73 o
  -6  -9   6          8.78         14.70         5.86 o
  -5  -9   6       2685.94       2878.88        54.71 o
  -4  -9   6        424.55        374.18        15.30 o
  -3  -9   6       4385.40       4198.82        66.88 o
  -2  -9   6        185.35        243.13         8.95 o
  -1  -9   6        486.82        491.31        13.18 o
   0  -9   6        102.41         96.58         8.45 o
   1  -9   6        329.45        332.14        13.08 o
   2  -9   6       2088.98       2185.25        37.92 o
   3  -9   6         31.33         28.30         5.48 o
   4  -9   6        348.22        356.97        17.86 o
   5  -9   6         41.55         42.85         8.00 o
   6  -9   6        131.38        115.29         9.28 o
   7  -9   6         87.54         81.33        12.77 o
   8  -9   6       1057.66       1069.08        32.28 o
   9  -9   6        406.01        379.13        20.61 o
  10  -9   6          6.17          9.04         8.77 o
  11  -9   6        516.15        556.49        23.44 o
  12  -9   6          6.99         17.42        11.65 o
  13  -9   6         32.34         40.50        12.65 o
 -14  -8   6         10.10         14.52        13.98 o
 -13  -8   6          1.46         22.97        19.25 o
 -12  -8   6         30.39         28.27        11.39 o
 -11  -8   6         10.75         18.09        10.30 o
 -10  -8   6        733.81        701.34        27.22 o
  -9  -8   6        701.90        671.20        27.52 o
  -8  -8   6       3757.87       3833.84        77.26 o
  -7  -8   6        252.53        232.27        13.83 o
  -6  -8   6        157.75        197.10         9.12 o
  -5  -8   6        406.28        384.41        19.94 o
  -4  -8   6       3090.75       3456.39        63.02 o
  -3  -8   6       2747.68       3251.87        61.14 o
  -2  -8   6        552.04        601.50        15.29 o
  -1  -8   6        563.98        495.33        18.08 o
   0  -8   6        141.85        120.08         6.51 o
   1  -8   6         22.81          3.22         5.37 o
   2  -8   6         46.11         37.22         5.08 o
   3  -8   6          2.37          3.59         4.82 o
   4  -8   6         12.92         19.91         4.32 o
   5  -8   6        604.20        598.17        19.20 o
   6  -8   6        529.03        537.66        17.15 o
   7  -8   6        171.03        188.73        13.15 o
   8  -8   6       1301.09       1373.98        31.49 o
   9  -8   6         66.63         52.92         9.21 o
  10  -8   6          6.43         13.89         8.15 o
  11  -8   6          2.22          7.74         8.39 o
  12  -8   6        120.36        124.30        17.80 o
  13  -8   6         28.67         35.41        15.07 o
  14  -8   6        102.22        123.45        22.20 o
 -14  -7   6         21.50         14.99        11.30 o
 -13  -7   6         30.80         21.74        11.56 o
 -12  -7   6         47.60         69.60        11.96 o
 -11  -7   6        189.79        189.75        15.58 o
 -10  -7   6          1.19          5.32         8.60 o
  -9  -7   6       3430.98       3611.00        77.16 o
  -8  -7   6        552.50        493.61        23.07 o
  -7  -7   6        307.85        348.53        26.46 o
  -6  -7   6        499.45        498.98        19.41 o
  -5  -7   6          0.89          1.42         4.52 o
  -4  -7   6       2161.30       2331.09        44.61 o
  -3  -7   6        310.44        314.58        10.33 o
  -2  -7   6       1786.73       1886.63        29.12 o
  -1  -7   6          2.96          3.97         3.34 o
   0  -7   6        223.16        237.20         7.10 o
   1  -7   6       1105.57       1184.14        18.09 o
   2  -7   6        505.29        391.96         9.55 o
   3  -7   6        100.56        105.28        10.49 o
   4  -7   6        348.32        327.39        10.77 o
   5  -7   6        117.48        139.31         7.32 o
   6  -7   6         60.60         66.22         9.94 o
   7  -7   6       1009.78       1040.21        31.31 o
   8  -7   6          0.52          1.87         6.82 o
   9  -7   6         52.05         33.45         9.86 o
  10  -7   6         45.13         26.22         8.98 o
  11  -7   6         37.91         61.38        33.37 o
  12  -7   6         11.95          6.98        11.54 o
  13  -7   6         30.61         45.44        13.60 o
  14  -7   6         83.89         92.76        16.36 o
 -15  -6   6          2.11          4.99        11.09 o
 -14  -6   6          0.99         21.00        11.76 o
 -13  -6   6          0.25          0.18         9.61 o
 -12  -6   6         74.27         69.43        12.96 o
 -11  -6   6        259.64        261.38        18.34 o
 -10  -6   6         65.63         99.16        11.34 o
  -9  -6   6         51.66         65.83        11.77 o
  -8  -6   6          9.34         14.58         7.90 o
  -7  -6   6          2.69          1.81         5.57 o
  -6  -6   6        285.66        299.27        10.87 o
  -5  -6   6         84.03         57.19         9.07 o
  -4  -6   6          0.21          1.97         3.72 o
  -3  -6   6        334.73        316.67        10.94 o
  -2  -6   6        115.12        112.49         5.54 o
  -1  -6   6        111.35         62.83         5.64 o
   0  -6   6        117.97        105.53         3.86 o
   1  -6   6        765.50        906.02        19.56 o
   2  -6   6       1835.28       1910.89        41.38 o
   3  -6   6         88.82         98.16         5.47 o
   4  -6   6       2927.12       3090.45        59.61 o
   5  -6   6        108.79        132.41         9.76 o
   6  -6   6         40.41         14.92         5.42 o
   7  -6   6        751.72        678.13        19.31 o
   8  -6   6         42.74         30.64         8.67 o
   9  -6   6        102.62        127.46        10.17 o
  10  -6   6        289.29        312.89        17.72 o
  11  -6   6        262.60        220.13        18.80 o
  12  -6   6          4.56          0.00         9.73 o
  13  -6   6         98.23         69.70        14.29 o
  14  -6   6         25.27         31.49        13.06 o
 -15  -5   6          2.11         11.90        11.62 o
 -14  -5   6         54.50         84.02        25.82 o
 -13  -5   6        244.36        234.41        18.18 o
 -12  -5   6        277.11        225.84        16.45 o
 -11  -5   6         20.88         21.34         9.76 o
 -10  -5   6       1433.41       1431.34        36.91 o
  -9  -5   6         22.17         28.42         7.55 o
  -8  -5   6          6.86          8.25         5.96 o
  -7  -5   6        322.11        326.32        12.51 o
  -6  -5   6          3.05          1.43         4.01 o
  -5  -5   6          1.92          3.81         4.48 o
  -4  -5   6         88.64         95.92         5.73 o
  -3  -5   6         96.17        143.16         5.71 o
  -2  -5   6         35.26         31.28         4.01 o
  -1  -5   6         28.17         24.56         4.63 o
   0  -5   6        343.27        316.71         9.81 o
   1  -5   6         83.79        137.60         7.47 o
   2  -5   6        295.73        267.21         8.44 o
   3  -5   6        395.29        356.75         8.78 o
   4  -5   6       2018.89       2289.14        26.51 o
   5  -5   6        181.51        200.06         9.00 o
   6  -5   6         90.48         72.69         9.47 o
   7  -5   6         21.63         11.24         6.30 o
   8  -5   6       2608.69       2815.03        59.41 o
   9  -5   6          1.21          2.56         6.83 o
  10  -5   6       2043.24       1912.59        51.58 o
  11  -5   6        217.56        288.38        20.74 o
  12  -5   6        177.25        204.02        31.76 o
  13  -5   6          1.86          4.97        11.30 o
  14  -5   6         84.27         93.04        16.03 o
 -15  -4   6         10.81         22.72        11.62 o
 -14  -4   6          7.23         16.75        10.39 o
 -13  -4   6        410.34        388.33        22.47 o
 -12  -4   6          7.54          5.45         8.71 o
 -11  -4   6        894.83        903.44        32.31 o
 -10  -4   6        189.35        163.33        14.80 o
  -9  -4   6        448.44        450.86        19.02 o
  -8  -4   6        498.91        444.81        19.29 o
  -7  -4   6       1176.08       1216.19        24.95 o
  -6  -4   6        414.13        363.73        20.37 o
  -5  -4   6        890.66        945.77        18.82 o
  -4  -4   6        378.46        392.21        10.56 o
  -3  -4   6         21.86         19.93         3.86 o
  -2  -4   6        966.95        940.12        16.95 o
  -1  -4   6        106.76        115.05         5.03 o
   0  -4   6        127.81        102.85         6.70 o
   1  -4   6        790.90        699.75        10.21 o
   2  -4   6        572.21        624.80        17.94 o
   3  -4   6       1006.35       1124.15        28.63 o
   4  -4   6         23.42         34.79         5.01 o
   5  -4   6        591.12        573.93        18.33 o
   6  -4   6          0.48          0.75         5.94 o
   7  -4   6        282.95        271.68        12.79 o
   8  -4   6        211.22        197.06        12.67 o
   9  -4   6       1872.74       1809.75        55.01 o
  10  -4   6        362.14        424.09        24.25 o
  11  -4   6          0.39          0.60         8.68 o
  12  -4   6          1.28          9.17        10.43 o
  13  -4   6          5.50          6.82        11.58 o
  14  -4   6        240.78        223.24        21.48 o
 -15  -3   6        170.46        182.48        20.36 o
 -14  -3   6        473.28        401.13        22.71 o
 -13  -3   6         10.79         15.71         9.44 o
 -12  -3   6         94.98        102.68        18.38 o
 -11  -3   6        600.84        574.79        22.03 o
 -10  -3   6        645.59        672.98        36.99 o
  -9  -3   6        963.28        977.50        48.59 o
  -8  -3   6        163.16        148.19         9.35 o
  -7  -3   6       1878.20       1801.12        30.38 o
  -6  -3   6         51.42         46.72         5.82 o
  -5  -3   6        470.74        452.03        10.45 o
  -4  -3   6        503.79        571.76        17.43 o
  -3  -3   6        139.68        137.38         7.33 o
  -2  -3   6        118.29        109.37         8.23 o
  -1  -3   6         16.51         14.74         3.65 o
   0  -3   6        331.94        364.30        16.86 o
   1  -3   6          0.28          0.64         4.47 o
   2  -3   6         71.56        126.36         5.53 o
   3  -3   6        100.41        126.99         7.04 o
   4  -3   6       1746.78       1651.18        27.08 o
   5  -3   6        281.70        281.77         7.43 o
   6  -3   6        325.34        367.39        13.85 o
   7  -3   6         62.43         61.45        11.63 o
   8  -3   6        317.71        277.99        13.44 o
   9  -3   6       2417.97       2464.86        51.19 o
  10  -3   6         18.91          2.26         6.97 o
  11  -3   6          1.09          0.38         7.07 o
  12  -3   6          8.29         21.18        13.07 o
  13  -3   6         97.70         89.37        16.93 o
  14  -3   6         31.54         48.37        15.06 o
  15  -3   6         39.29         67.57        20.51 o
 -15  -2   6         35.54         10.56        10.93 o
 -14  -2   6         12.68         12.38        10.24 o
 -13  -2   6         81.11         66.00        13.54 o
 -12  -2   6        606.02        562.80        23.77 o
 -11  -2   6        542.52        538.43        22.30 o
 -10  -2   6        577.84        578.00        22.06 o
  -9  -2   6          1.26          3.84         5.70 o
  -8  -2   6       2533.42       2533.38        41.89 o
  -7  -2   6        237.66        211.17        11.10 o
  -6  -2   6         98.53         71.38         5.17 o
  -5  -2   6         53.24         58.96         2.94 o
  -4  -2   6        669.74        646.65        10.38 o
  -3  -2   6       1724.67       1791.14        26.90 o
  -2  -2   6        297.99        296.69         9.22 o
  -1  -2   6       2798.44       3082.95        34.04 o
   0  -2   6        258.38        237.59         5.08 o
   1  -2   6         60.41         70.66         7.29 o
   2  -2   6        122.14         98.39         6.52 o
   3  -2   6        128.87         93.61         5.11 o
   4  -2   6       3160.92       3258.46        79.70 o
   5  -2   6        442.46        452.11        10.48 o
   6  -2   6       2340.77       2239.97        42.20 o
   7  -2   6          2.36          5.96         4.71 o
   8  -2   6        345.06        315.45        14.74 o
   9  -2   6        122.88        126.53        11.39 o
  10  -2   6        467.75        450.31        20.14 o
  11  -2   6         58.09         87.12        12.73 o
  12  -2   6          3.56          7.67         8.31 o
  13  -2   6         90.27         89.88        15.05 o
  14  -2   6        137.11        116.73        23.59 o
  15  -2   6          6.73          9.93        16.04 o
 -15  -1   6         21.24          8.58        13.05 o
 -14  -1   6          0.28          4.80        10.55 o
 -13  -1   6        287.70        276.71        18.06 o
 -12  -1   6         42.47         41.61        12.37 o
 -11  -1   6        357.62        327.14        16.86 o
 -10  -1   6          6.11          3.36         6.95 o
  -9  -1   6        337.15        312.77        15.22 o
  -8  -1   6       1278.28       1304.96        21.29 o
  -7  -1   6       1593.70       1637.45        31.22 o
  -6  -1   6        178.58        112.64         3.29 o
  -5  -1   6        589.04        494.50        16.42 o
  -4  -1   6       1353.94       1320.35        20.82 o
  -3  -1   6        162.66        152.57         7.60 o
  -2  -1   6       1852.29       1868.77        33.54 o
  -1  -1   6         24.87         28.35         2.53 o
   0  -1   6       1081.15       1060.70        26.43 o
   1  -1   6       3958.00       3990.20        92.69 o
   2  -1   6       3849.79       3918.48        50.20 o
   3  -1   6          2.30          2.29         4.45 o
   4  -1   6        127.43        118.16         7.05 o
   5  -1   6       6718.90       7109.99       106.52 o
   6  -1   6          7.24         11.81         4.23 o
   7  -1   6        233.73        226.02         9.97 o
   8  -1   6        223.62        189.72         9.71 o
   9  -1   6        657.23        563.23        20.84 o
  10  -1   6         11.33         30.15         9.02 o
  11  -1   6         71.05         50.86         9.83 o
  12  -1   6         24.52         22.17         9.29 o
  13  -1   6         36.60         51.76        11.90 o
  14  -1   6        595.89        679.85        75.90 o
 -15   0   6          1.06          9.28        12.38 o
 -14   0   6        601.04        574.06        34.92 o
 -13   0   6          2.05          3.71         8.72 o
 -12   0   6        591.06        665.43        30.36 o
 -11   0   6          0.49          2.27         7.27 o
 -10   0   6         60.33         52.64         7.13 o
  -9   0   6         12.90         20.75         7.79 o
  -8   0   6        389.66        365.19        10.04 o
  -7   0   6       1350.68       1242.25        25.41 o
  -6   0   6         99.70         80.24         9.43 o
  -5   0   6       6071.27       6775.96       124.14 o
  -4   0   6       1040.29       1183.09        28.43 o
  -3   0   6         19.00         38.92         5.82 o
  -2   0   6        737.26        826.24        16.49 o
  -1   0   6        404.22        367.02         7.88 o
   0   0   6       4537.13       4711.45        40.37 o
   1   0   6       1157.27       1225.44        31.49 o
   2   0   6      26086.32      29266.24       384.25 o
   3   0   6        288.90        299.85         6.22 o
   4   0   6         92.44         49.99         4.87 o
   5   0   6        681.96        737.58        17.09 o
   6   0   6        201.26        149.88         9.15 o
   7   0   6        721.87        705.62        17.35 o
   8   0   6        834.90        888.85        24.20 o
   9   0   6        221.31        248.14        16.45 o
  10   0   6        103.38        116.56        11.90 o
  11   0   6         16.07          8.84         8.74 o
  12   0   6         39.52         45.64        16.23 o
  13   0   6         30.50         16.40        10.68 o
  14   0   6         33.94         48.66        11.88 o
 -15   1   6        244.78        232.73        21.31 o
 -14   1   6          1.02          3.60        10.84 o
 -13   1   6        229.09        227.98        18.45 o
 -12   1   6        431.89        427.35        20.53 o
 -11   1   6        762.67        846.56        25.62 o
 -10   1   6        281.17        310.62        19.17 o
  -9   1   6         19.11         11.91         4.43 o
  -8   1   6         69.18         72.00         5.93 o
  -7   1   6        141.75        106.30         6.31 o
  -6   1   6       1286.93       1478.22        33.20 o
  -5   1   6        797.82        830.16        22.16 o
  -4   1   6          5.40          9.11         2.17 o
  -3   1   6         92.47        124.26         6.02 o
  -2   1   6        186.68        180.38        11.72 o
  -1   1   6       1266.85       1295.63        35.88 o
   0   1   6        584.89        550.12        14.63 o
   1   1   6      13772.17      15281.47       235.49 o
   2   1   6       2550.82       2784.65        45.95 o
   3   1   6        519.19        533.03        11.97 o
   4   1   6        587.67        476.43        13.78 o
   5   1   6        907.23        826.57        16.14 o
   6   1   6       1390.74       1420.79        28.12 o
   7   1   6         12.73         25.40         4.74 o
   8   1   6       1181.26       1072.26        23.64 o
   9   1   6         69.37         61.04         9.84 o
  10   1   6        302.35        342.93        17.61 o
  11   1   6        134.35        121.65        15.42 o
  12   1   6         77.51         97.11        13.84 o
  13   1   6        319.34        307.75        21.49 o
  14   1   6          8.28         11.26        12.13 o
 -15   2   6        221.48        222.15        19.03 o
 -14   2   6         47.12         68.60        14.13 o
 -13   2   6        558.36        538.49        35.30 o
 -12   2   6         29.24         40.10        10.84 o
 -11   2   6       1646.52       1711.75        49.41 o
 -10   2   6        251.07        220.41         8.75 o
  -9   2   6        191.47        158.83        11.45 o
  -8   2   6          1.10          2.91         3.47 o
  -7   2   6        132.42         87.29         6.68 o
  -6   2   6          1.49          1.44         5.47 o
  -5   2   6          0.51          1.12         2.29 o
  -4   2   6         16.44         29.42         3.69 o
  -3   2   6        278.48        305.33        11.81 o
  -2   2   6         80.78         88.20         3.05 o
  -1   2   6         18.12          7.36         2.85 o
   0   2   6        393.57        380.97         9.67 o
   1   2   6        186.09        175.48        11.23 o
   2   2   6        133.06        109.47         4.81 o
   3   2   6        607.74        696.06        14.54 o
   4   2   6        183.04        148.31         6.87 o
   5   2   6        853.86        850.96        18.54 o
   6   2   6          9.69         18.00         6.37 o
   7   2   6       1186.89       1138.85        30.59 o
   8   2   6          5.00          6.93         7.18 o
   9   2   6          4.66         10.96         8.29 o
  10   2   6         12.67          9.99         8.50 o
  11   2   6        299.14        310.18        18.91 o
  12   2   6         83.66         74.09        16.31 o
  13   2   6        125.42        177.97        38.02 o
  14   2   6        320.43        272.69        31.59 o
 -15   3   6          1.42         12.45        11.04 o
 -14   3   6        318.38        300.16        21.03 o
 -13   3   6        124.81        115.99        25.78 o
 -12   3   6        337.73        318.73        29.76 o
 -11   3   6          0.98          3.18         8.10 o
 -10   3   6         40.70         34.65         5.30 o
  -9   3   6        166.41        143.44         8.05 o
  -8   3   6         39.83         32.53         5.57 o
  -7   3   6        428.54        368.61        14.29 o
  -6   3   6        172.88        167.44         9.56 o
  -5   3   6         14.92         13.31         3.29 o
  -4   3   6        198.26        202.45         8.20 o
  -3   3   6        165.18        160.58         4.50 o
  -2   3   6       1520.67       1558.80        27.42 o
  -1   3   6       2865.00       2903.88        58.21 o
   0   3   6       2246.66       2510.25        45.35 o
   1   3   6         59.37         91.73         9.22 o
   2   3   6        485.67        504.98        17.26 o
   3   3   6          4.08          3.13         3.43 o
   4   3   6        187.21        152.56         8.92 o
   5   3   6         18.28         24.35         4.67 o
   6   3   6        404.00        374.10        11.63 o
   7   3   6        712.21        740.57        18.78 o
   8   3   6        112.87        143.13        13.90 o
   9   3   6          7.57         23.28         8.45 o
  10   3   6         39.26         50.39        17.56 o
  11   3   6        143.21        140.27        24.91 o
  12   3   6          0.11          0.00        20.79 o
  13   3   6        155.45        155.12        28.32 o
  14   3   6         86.45        129.21        25.70 o
 -15   4   6         43.29         55.45        12.82 o
 -14   4   6        245.11        177.28        26.35 o
 -13   4   6         13.40         15.53        10.29 o
 -12   4   6         14.90         40.73        10.26 o
 -11   4   6         48.85         68.59        10.80 o
 -10   4   6          1.31          9.98         6.79 o
  -9   4   6          1.20          4.36         5.08 o
  -8   4   6         17.01         15.16         4.22 o
  -7   4   6         16.41         22.24         5.36 o
  -6   4   6        958.60        926.61        23.14 o
  -5   4   6       1030.82       1133.27        24.88 o
  -4   4   6          0.82          3.26         3.45 o
  -3   4   6          1.96          1.85         3.57 o
  -2   4   6         43.87         33.16         5.81 o
  -1   4   6       1835.41       1638.56        38.72 o
   0   4   6          0.21          1.76         6.51 o
   1   4   6       3023.58       3341.41        51.27 o
   2   4   6         54.45         49.85         9.10 o
   3   4   6          3.97          4.09         6.14 o
   4   4   6        122.44        104.23         8.81 o
   5   4   6        335.87        308.06        13.11 o
   6   4   6         60.74         72.09        10.91 o
   7   4   6        284.85        286.22        25.03 o
   8   4   6        364.48        361.09        28.39 o
   9   4   6        145.81        132.60        20.27 o
  10   4   6        751.72        817.30        44.00 o
  11   4   6        195.49        203.26        27.94 o
  12   4   6         51.20         39.88        20.34 o
  13   4   6         94.79         67.20        22.21 o
 -14   5   6          0.15         12.10        10.73 o
 -13   5   6        484.20        655.76        66.94 o
 -12   5   6          2.56          7.81         9.95 o
 -11   5   6        196.40        176.14        17.84 o
 -10   5   6         19.08         21.68         8.03 o
  -9   5   6         56.02         65.05         8.48 o
  -8   5   6         94.90         91.35         8.13 o
  -7   5   6       1695.08       1489.95        36.42 o
  -6   5   6        649.16        757.96        17.86 o
  -5   5   6        173.86        197.02         8.20 o
  -4   5   6        612.46        583.50        14.34 o
  -3   5   6        229.65        228.65         9.96 o
  -2   5   6        995.54        940.07        33.38 o
  -1   5   6        939.61       1013.39        31.18 o
   0   5   6        708.90        652.77        25.08 o
   1   5   6       1719.59       1733.44        64.47 o
   2   5   6          1.01          1.85         8.79 o
   3   5   6         12.19          5.78         6.91 o
   4   5   6        101.20         91.08        11.89 o
   5   5   6         72.37         67.06        10.36 o
   6   5   6        211.61        209.59        14.00 o
   7   5   6        265.60        252.82        25.64 o
   8   5   6        260.95        250.99        28.02 o
   9   5   6          4.30          6.73        13.33 o
  10   5   6        160.11        111.84        23.54 o
  11   5   6          0.77          2.42        15.06 o
  12   5   6         51.65         43.62        29.02 o
  13   5   6          7.93         32.25        19.72 o
 -14   6   6        389.26        490.71        37.93 o
 -13   6   6         88.14         78.75        13.77 o
 -12   6   6         14.34         14.37        10.79 o
 -11   6   6         29.62         23.93         9.15 o
 -10   6   6        212.38        196.91        12.99 o
  -9   6   6          6.77         18.99         9.62 o
  -8   6   6         72.13         53.40         9.50 o
  -7   6   6       4754.29       5077.20       110.10 o
  -6   6   6         83.24         57.63         7.12 o
  -5   6   6         22.17         13.05         5.36 o
  -4   6   6        643.90        669.40        17.47 o
  -3   6   6        123.00         98.08         6.46 o
  -2   6   6       3466.85       3584.20        55.94 o
  -1   6   6       2074.42       2023.79        47.09 o
   0   6   6       2199.22       2332.46        51.16 o
   1   6   6         25.25         25.68         9.93 o
   2   6   6       3782.05       3999.22        73.20 o
   3   6   6         34.53         32.74         8.47 o
   4   6   6         32.42         26.23        10.96 o
   5   6   6        102.17         96.77        11.36 o
   6   6   6        363.87        364.65        17.57 o
   7   6   6         76.21         75.78        25.92 o
   8   6   6         57.73         61.70        25.83 o
   9   6   6          9.66          0.44        14.12 o
  10   6   6         15.31         10.98        14.89 o
  11   6   6         97.36         97.70        23.83 o
  12   6   6         53.25         36.84        25.92 o
 -13   7   6         44.78         46.82        11.84 o
 -12   7   6          0.90         20.39        11.30 o
 -11   7   6         33.26         49.43        11.18 o
 -10   7   6         74.15         78.20        11.73 o
  -9   7   6          3.35         11.46         8.26 o
  -8   7   6        433.18        506.81        21.30 o
  -7   7   6        145.87        124.15        12.01 o
  -6   7   6        390.28        307.33        14.10 o
  -5   7   6          1.12          6.18         5.46 o
  -4   7   6         54.05         65.34         5.92 o
  -3   7   6       1339.96       1303.25        32.82 o
  -2   7   6         41.96         21.50         5.79 o
  -1   7   6       2391.50       2536.18        50.67 o
   0   7   6         17.00          4.25         6.39 o
   1   7   6       1031.87        896.13        27.33 o
   2   7   6        626.79        667.90        24.29 o
   3   7   6        636.30        663.87        24.07 o
   4   7   6          7.45          2.71         7.26 o
   5   7   6         29.20         27.87         8.78 o
   6   7   6       1082.80       1171.59        34.83 o
   7   7   6         29.32         37.09        14.10 o
   8   7   6          9.40          0.44        11.56 o
   9   7   6        160.59        119.92        24.02 o
  10   7   6          2.94          2.52        16.79 o
  11   7   6         17.18         24.16        24.84 o
  12   7   6        179.50        193.28        29.17 o
 -13   8   6          1.38          8.80        10.89 o
 -12   8   6          2.06         13.27        10.85 o
 -11   8   6        814.52        821.60        27.59 o
 -10   8   6          0.21          1.50         8.05 o
  -9   8   6         52.75         78.63        10.72 o
  -8   8   6        169.64        171.02        13.42 o
  -7   8   6         71.83         64.51        10.37 o
  -6   8   6         96.39         72.67        10.23 o
  -5   8   6        125.70        135.95        14.88 o
  -4   8   6        213.09        239.11        13.74 o
  -3   8   6          1.43          5.89         6.02 o
  -2   8   6       1599.37       1567.43        42.35 o
  -1   8   6        292.85        309.03        16.84 o
   0   8   6         48.91         27.18         8.84 o
   1   8   6         72.20         68.81        10.15 o
   2   8   6          9.51         10.44         7.70 o
   3   8   6       1121.48       1144.89        36.42 o
   4   8   6          0.67          0.26         6.69 o
   5   8   6        448.30        448.13        23.15 o
   6   8   6         32.14         54.26        12.13 o
   7   8   6        710.71        773.03        51.17 o
   8   8   6         47.57         19.71        14.89 o
   9   8   6          1.73          4.36        13.29 o
  10   8   6         38.59         31.74        18.95 o
  11   8   6        222.07        278.79        33.65 o
 -12   9   6         13.01         11.44        12.60 o
 -11   9   6         14.75         13.84         9.86 o
 -10   9   6         75.42         92.85        13.38 o
  -9   9   6        128.71        112.72        16.60 o
  -8   9   6         66.65         57.47        13.42 o
  -7   9   6        490.65        544.76        28.62 o
  -6   9   6         13.52         10.54        10.71 o
  -5   9   6        845.39        814.01        37.14 o
  -4   9   6         41.13         30.32        10.03 o
  -3   9   6         17.38          6.04         8.60 o
  -2   9   6       2493.04       2569.58        56.26 o
  -1   9   6        168.62        171.44        13.27 o
   0   9   6        463.30        437.39        18.70 o
   1   9   6         34.22         14.40         7.48 o
   2   9   6        654.81        639.95        22.04 o
   3   9   6          6.48          9.49         7.39 o
   4   9   6        136.95        140.19        13.70 o
   5   9   6          5.88         11.02         8.22 o
   6   9   6        559.31        647.41        39.74 o
   7   9   6        242.38        265.03        28.72 o
   8   9   6        107.33        105.03        23.87 o
   9   9   6         33.95         20.72        16.80 o
  10   9   6         44.46         68.69        20.80 o
 -11  10   6         11.73         22.60        16.42 o
 -10  10   6        184.28        193.23        19.08 o
  -9  10   6          5.12          0.80        10.60 o
  -8  10   6        589.46        630.89        32.94 o
  -7  10   6         45.59         34.97        12.09 o
  -6  10   6        541.79        476.92        24.92 o
  -5  10   6        333.36        264.24        32.08 o
  -4  10   6        457.37        460.11        23.58 o
  -3  10   6        616.78        562.90        29.58 o
  -2  10   6         33.50         53.65        12.25 o
  -1  10   6       1598.06       1541.63        45.24 o
   0  10   6          0.34          5.54         7.47 o
   1  10   6        675.56        690.39        27.57 o
   2  10   6         37.02         39.75        10.42 o
   3  10   6          9.18         10.10         8.46 o
   4  10   6         31.26         37.95         9.46 o
   5  10   6        164.80        171.52        26.52 o
   6  10   6          3.65          2.96        12.63 o
   7  10   6        119.85        129.40        41.52 o
   8  10   6       2485.57       2770.09       169.75 o
   9  10   6          3.48         10.01        14.91 o
 -10  11   6         14.77         14.87        12.82 o
  -9  11   6        445.89        507.14        28.52 o
  -8  11   6         53.27         28.45        16.49 o
  -7  11   6         41.35         54.37        13.62 o
  -6  11   6        324.10        295.16        28.48 o
  -5  11   6         87.89         82.17        15.46 o
  -4  11   6          2.48          5.73         9.40 o
  -3  11   6         72.29         81.59        17.69 o
  -2  11   6        183.68        211.61        17.99 o
  -1  11   6        224.79        241.05        23.27 o
   0  11   6         10.49         16.56         8.61 o
   1  11   6         61.13         42.53        10.25 o
   2  11   6         32.42         25.98        11.40 o
   3  11   6         51.11         46.15        10.62 o
   4  11   6        121.59        146.14        14.49 o
   5  11   6        164.70        166.32        23.68 o
   6  11   6         72.91         94.80        20.68 o
   7  11   6        141.44        246.84        29.95 o
   8  11   6         96.13         79.31        19.91 o
  -9  12   6        351.18        408.94        28.30 o
  -8  12   6         34.52         32.72        12.84 o
  -7  12   6         26.11         29.12        12.54 o
  -6  12   6          0.69         14.83        10.53 o
  -5  12   6        185.21        220.91        40.42 o
  -4  12   6          6.44         17.30        12.28 o
  -3  12   6        571.23        559.89        47.17 o
  -2  12   6        399.23        426.18        25.40 o
  -1  12   6          0.48         11.26        11.37 o
   0  12   6        586.36        630.04        34.57 o
   1  12   6         37.80         49.47        11.45 o
   2  12   6        293.94        284.41        20.33 o
   3  12   6        145.21        125.67        15.48 o
   4  12   6        487.34        499.90        25.32 o
   5  12   6        107.10        100.20        20.47 o
   6  12   6          6.86         15.70        15.39 o
   7  12   6         11.39         41.16        17.47 o
  -7  13   6          5.33          8.46        10.25 o
  -6  13   6          7.26          7.28        10.86 o
  -5  13   6         83.22        111.70        23.86 o
  -4  13   6        116.80        111.35        18.12 o
  -3  13   6          6.91          1.12        10.55 o
  -2  13   6         12.01         18.31        11.30 o
  -1  13   6        328.26        275.90        24.83 o
   0  13   6          1.20          5.80        11.06 o
   1  13   6        141.50         81.35        21.79 o
   2  13   6         28.94         19.55         9.59 o
   3  13   6         61.05         64.19        13.55 o
   4  13   6        724.81        723.16        45.72 o
   5  13   6         12.09          3.30        13.62 o
  -5  14   6         14.94         11.16        11.77 o
  -4  14   6         22.51         59.95        18.02 o
  -3  14   6          0.81          6.36        11.44 o
  -2  14   6         94.03         55.13        15.87 o
  -1  14   6        232.89        189.94        20.10 o
   0  14   6          2.21          6.69        11.55 o
   1  14   6        321.68        302.97        28.01 o
   2  14   6         24.27         40.76        16.62 o
   3  14   6         97.08        102.43        26.50 o
  -4 -17   7         54.28         82.84        24.72 o
  -3 -17   7         58.66         38.59        15.73 o
  -2 -17   7        353.12        355.49        30.42 o
  -1 -17   7         36.05         27.31        17.81 o
   0 -17   7        254.13        177.06        23.43 o
   1 -17   7         20.56         41.61        16.03 o
   2 -17   7         72.04         74.32        18.30 o
   3 -17   7          9.31         18.02        14.00 o
   4 -17   7         97.94        108.49        21.02 o
   5 -17   7          0.58          1.99        15.07 o
  -7 -16   7          1.55          2.88        13.67 o
  -6 -16   7         85.79         83.18        19.05 o
  -5 -16   7        502.36        546.82        47.88 o
  -4 -16   7         28.63         23.09        20.96 o
  -3 -16   7        671.85        682.02        37.52 o
  -2 -16   7         17.59         10.64        12.95 o
  -1 -16   7        175.88        155.89        23.41 o
   0 -16   7         47.17         29.89        20.41 o
   1 -16   7        652.52        616.79        89.23 o
   2 -16   7         25.74         19.06        16.15 o
   3 -16   7        162.92        135.10        36.59 o
   4 -16   7         69.26         43.93        25.84 o
   5 -16   7          4.73         20.34        15.69 o
   6 -16   7          7.72          9.30        14.17 o
   7 -16   7          0.77          0.96        14.01 o
  -8 -15   7         18.46         23.25        14.85 o
  -7 -15   7         75.73         57.71        17.69 o
  -6 -15   7         42.76         59.71        17.51 o
  -5 -15   7          4.25          6.50        12.66 o
  -4 -15   7        514.58        554.47        41.15 o
  -3 -15   7         78.40         74.41        15.22 o
  -2 -15   7        255.59        216.49        25.56 o
  -1 -15   7        382.04        359.85        29.16 o
   0 -15   7          8.23          6.19        12.91 o
   1 -15   7         85.09         52.02        16.17 o
   2 -15   7         40.91         23.88        15.30 o
   3 -15   7          1.92          3.12        13.78 o
   4 -15   7         25.84         27.16        17.64 o
   5 -15   7          7.77          2.09        12.97 o
   6 -15   7          0.16          2.95        15.15 o
   7 -15   7         19.93         20.28        16.34 o
   8 -15   7          0.65          5.68        14.40 o
  -9 -14   7         65.17         81.90        17.22 o
  -8 -14   7          8.87         17.11        12.99 o
  -7 -14   7        332.40        281.35        28.88 o
  -6 -14   7        163.33        173.44        23.99 o
  -5 -14   7          2.75         11.24        13.41 o
  -4 -14   7        227.73        211.78        17.94 o
  -3 -14   7        250.98        255.40        25.35 o
  -2 -14   7        381.12        340.32        27.28 o
  -1 -14   7          4.90          6.21        11.36 o
   0 -14   7        607.35        614.26        36.23 o
   1 -14   7         98.59        113.81        18.86 o
   2 -14   7       1172.10       1077.23        47.79 o
   3 -14   7          7.65          9.24        14.61 o
   4 -14   7         45.02         57.86        17.69 o
   5 -14   7        161.91        186.18        36.29 o
   6 -14   7         32.03         17.63        13.77 o
   7 -14   7          9.37          3.47        11.23 o
   8 -14   7          0.20          4.32         9.75 o
   9 -14   7         63.47         39.75        13.11 o
 -10 -13   7        664.46        792.77        68.44 o
  -9 -13   7         17.62         13.55        12.43 o
  -8 -13   7         16.75         16.09        17.70 o
  -7 -13   7        382.42        364.59        39.98 o
  -6 -13   7          0.78          7.73        10.74 o
  -5 -13   7        163.36        149.31        18.35 o
  -4 -13   7        254.08        255.16        17.62 o
  -3 -13   7        970.16        978.30        31.39 o
  -2 -13   7          6.37          3.41         9.39 o
  -1 -13   7       3010.94       3056.71        74.76 o
   0 -13   7        598.71        645.49        36.47 o
   1 -13   7         59.78         86.38        16.69 o
   2 -13   7         91.89        105.75        19.82 o
   3 -13   7       1824.39       1932.46        65.77 o
   4 -13   7         28.80         44.51        14.22 o
   5 -13   7        318.19        281.05        27.48 o
   6 -13   7        231.92        125.35        15.85 o
   7 -13   7          1.77          8.03         8.91 o
   8 -13   7        123.60        133.42        14.96 o
   9 -13   7         31.48         37.57        12.38 o
  10 -13   7          0.81          0.65         9.11 o
 -11 -12   7        271.04        354.94        27.96 o
 -10 -12   7        106.02         96.65        18.20 o
  -9 -12   7        192.71        211.71        21.13 o
  -8 -12   7         39.12         27.86        13.14 o
  -7 -12   7         34.93         26.72        12.52 o
  -6 -12   7        176.28        157.96        17.83 o
  -5 -12   7          1.09          6.72         8.10 o
  -4 -12   7        215.84        285.05        17.13 o
  -3 -12   7        105.51        105.47        12.09 o
  -2 -12   7       1557.31       1466.02        39.40 o
  -1 -12   7       1625.21       1658.92        41.88 o
   0 -12   7         13.04         11.61         9.06 o
   1 -12   7          9.52         15.27        12.80 o
   2 -12   7         56.19         60.76        17.03 o
   3 -12   7        547.55        611.92        28.08 o
   4 -12   7          5.63          1.71         8.87 o
   5 -12   7        344.87        306.52        18.47 o
   6 -12   7        225.47        196.94        19.31 o
   7 -12   7         77.17         86.19        12.50 o
   8 -12   7         83.64         86.29        14.49 o
   9 -12   7         26.04         21.85         9.65 o
  10 -12   7        117.31        148.65        17.00 o
  11 -12   7          0.15          2.46         9.93 o
 -12 -11   7         22.05         24.53        13.53 o
 -11 -11   7        103.29         91.05        17.60 o
 -10 -11   7        232.06        258.01        23.43 o
  -9 -11   7        204.47        195.15        20.33 o
  -8 -11   7         65.41         78.52        15.57 o
  -7 -11   7        670.51        686.06        31.44 o
  -6 -11   7          0.45          8.41        10.46 o
  -5 -11   7         82.51        123.19        17.03 o
  -4 -11   7        301.64        303.83        16.28 o
  -3 -11   7        253.66        218.61        15.61 o
  -2 -11   7        286.25        345.27        16.97 o
  -1 -11   7         12.53         21.97         7.46 o
   0 -11   7          1.97          2.90         7.27 o
   1 -11   7          5.06         11.54         7.99 o
   2 -11   7          2.91          4.52         5.93 o
   3 -11   7         21.16         16.86         6.82 o
   4 -11   7       1899.08       1957.19        48.53 o
   5 -11   7         23.69         21.56         9.46 o
   6 -11   7         18.11          5.43         8.58 o
   7 -11   7        433.69        483.43        22.04 o
   8 -11   7        150.89        146.82        14.96 o
   9 -11   7        726.63        700.01        26.92 o
  10 -11   7          8.28         19.02        10.51 o
  11 -11   7         24.84         28.72        11.30 o
  12 -11   7        141.49        203.21        21.71 o
 -13 -10   7         98.83         82.48        23.63 o
 -12 -10   7         17.16         29.90        14.00 o
 -11 -10   7        170.40        147.62        19.24 o
 -10 -10   7        191.56        199.96        21.16 o
  -9 -10   7          3.61          9.48        10.80 o
  -8 -10   7        915.69        940.90        37.02 o
  -7 -10   7        170.29        176.66        17.74 o
  -6 -10   7         60.24         61.60        10.19 o
  -5 -10   7       3002.14       3057.45        65.18 o
  -4 -10   7       1130.75       1168.99        41.26 o
  -3 -10   7        229.04        241.70        17.24 o
  -2 -10   7          2.68          3.16         7.85 o
  -1 -10   7        698.37        699.20        24.77 o
   0 -10   7          0.28          1.73         5.16 o
   1 -10   7         39.06         36.76         6.66 o
   2 -10   7        152.94        184.72         9.27 o
   3 -10   7       1148.76       1284.41        35.71 o
   4 -10   7        102.75         90.25         9.87 o
   5 -10   7        151.10        151.06        14.55 o
   6 -10   7        572.19        526.79        20.90 o
   7 -10   7          2.35          6.19         8.06 o
   8 -10   7        830.75        849.51        29.58 o
   9 -10   7        313.93        312.08        19.00 o
  10 -10   7        111.26         93.62        16.66 o
  11 -10   7        147.60        190.26        16.99 o
  12 -10   7          1.85          4.57        10.67 o
 -13  -9   7         55.79         23.94        13.84 o
 -12  -9   7         56.22         25.19        13.94 o
 -11  -9   7        225.14        203.09        20.91 o
 -10  -9   7        305.13        318.12        23.15 o
  -9  -9   7        320.66        325.13        22.88 o
  -8  -9   7        613.63        622.15        28.99 o
  -7  -9   7          0.37          5.65         8.87 o
  -6  -9   7         44.53         32.42         8.02 o
  -5  -9   7        128.97         94.01        11.31 o
  -4  -9   7       6537.29       6713.77       163.96 o
  -3  -9   7         28.13         21.14         6.89 o
  -2  -9   7          4.20          9.79         5.02 o
  -1  -9   7         89.67         67.97         7.12 o
   0  -9   7         31.76         21.27         7.31 o
   1  -9   7         20.97         12.73         5.26 o
   2  -9   7        877.79       1019.24        23.62 o
   3  -9   7        788.05        768.18        21.11 o
   4  -9   7         38.93         40.02         7.20 o
   5  -9   7       1670.65       1750.89        39.11 o
   6  -9   7        529.75        581.19        24.06 o
   7  -9   7        236.62        209.95        17.02 o
   8  -9   7        239.73        195.58        15.60 o
   9  -9   7         75.85         74.16        12.55 o
  10  -9   7        291.95        298.22        18.50 o
  11  -9   7          8.66         30.07        10.15 o
  12  -9   7        249.41        217.32        21.47 o
  13  -9   7          0.60          6.11        11.50 o
 -14  -8   7          0.83          0.13        11.08 o
 -13  -8   7          1.73          5.16        12.82 o
 -12  -8   7        603.92        533.42        31.27 o
 -11  -8   7        205.06        158.50        19.20 o
 -10  -8   7        110.09        107.19        16.34 o
  -9  -8   7       2843.41       2912.78        79.55 o
  -8  -8   7         79.17         68.44        10.69 o
  -7  -8   7        369.11        376.60        18.18 o
  -6  -8   7         63.41         55.65         6.07 o
  -5  -8   7        216.85        175.41        12.01 o
  -4  -8   7        671.63        640.37        18.72 o
  -3  -8   7       1336.45       1440.02        27.39 o
  -2  -8   7       1694.80       1860.48        35.83 o
  -1  -8   7         23.38         28.34         3.71 o
   0  -8   7        380.52        432.00        15.97 o
   1  -8   7         17.52         34.62         6.55 o
   2  -8   7        122.49        102.08         9.73 o
   3  -8   7          9.88         13.24         4.07 o
   4  -8   7        751.01        753.32        16.97 o
   5  -8   7        492.40        521.93        15.48 o
   6  -8   7          5.22          6.24         6.72 o
   7  -8   7          2.84         13.88         6.86 o
   8  -8   7         27.77         25.55        10.37 o
   9  -8   7         96.32         98.99        12.69 o
  10  -8   7         32.49         51.77        11.44 o
  11  -8   7          3.10          3.08         8.69 o
  12  -8   7         41.43         67.09        14.92 o
  13  -8   7        105.63        150.18        18.75 o
 -14  -7   7         28.16         15.54        13.75 o
 -13  -7   7         46.23         55.71        23.38 o
 -12  -7   7         96.65         76.80        24.47 o
 -11  -7   7          0.02          3.10         8.75 o
 -10  -7   7        803.23        823.25        28.96 o
  -9  -7   7        372.01        333.91        18.47 o
  -8  -7   7         97.88         92.68        10.17 o
  -7  -7   7        229.76        186.58        13.85 o
  -6  -7   7         33.93         32.58         8.12 o
  -5  -7   7        105.45         95.13         7.08 o
  -4  -7   7       1244.70       1271.97        32.69 o
  -3  -7   7       1452.41       1710.71        32.82 o
  -2  -7   7          2.13          2.62         3.06 o
  -1  -7   7        323.82        272.21        10.63 o
   0  -7   7         57.69         50.47         7.46 o
   1  -7   7       3046.17       3293.26        66.68 o
   2  -7   7          1.36          5.37         4.46 o
   3  -7   7         36.36         41.09         7.73 o
   4  -7   7         19.55         18.71         4.43 o
   5  -7   7         64.40         60.91         5.39 o
   6  -7   7        226.17        234.88        11.32 o
   7  -7   7          0.02          2.69         6.69 o
   8  -7   7         85.46         70.74        10.65 o
   9  -7   7         45.57         47.48         8.68 o
  10  -7   7         79.83         47.63        21.20 o
  11  -7   7         84.64        116.57        15.12 o
  12  -7   7          1.57         13.37        11.04 o
  13  -7   7         21.73          0.16        11.18 o
  14  -7   7         11.69         18.67        14.84 o
 -14  -6   7         72.97         94.20        17.51 o
 -13  -6   7        129.22         93.12        16.45 o
 -12  -6   7          0.14          0.30         8.52 o
 -11  -6   7        344.92        302.15        24.81 o
 -10  -6   7        458.40        454.18        20.32 o
  -9  -6   7        107.49         82.09        10.70 o
  -8  -6   7        165.41        154.57        13.05 o
  -7  -6   7        452.95        424.90        13.53 o
  -6  -6   7         80.46         80.05         7.69 o
  -5  -6   7          0.07          2.81         4.74 o
  -4  -6   7       1780.58       1849.93        35.51 o
  -3  -6   7        155.99        179.34         7.51 o
  -2  -6   7        125.06        142.35        12.11 o
  -1  -6   7         31.56         23.68         5.89 o
   0  -6   7        509.35        588.49        18.43 o
   1  -6   7       2852.09       3265.25        52.76 o
   2  -6   7        411.94        445.97         9.59 o
   3  -6   7         18.91         10.07         3.42 o
   4  -6   7         73.83         91.90         5.19 o
   5  -6   7        969.46       1064.12        18.65 o
   6  -6   7        912.66        987.55        28.81 o
   7  -6   7        495.62        448.08        13.73 o
   8  -6   7         87.03         65.10         8.85 o
   9  -6   7        245.25        210.60        15.38 o
  10  -6   7        980.88       1091.05        32.64 o
  11  -6   7          0.04          9.63         9.88 o
  12  -6   7         72.84         67.93        14.26 o
  13  -6   7          0.87          0.00        10.30 o
  14  -6   7        123.51        155.50        21.88 o
 -15  -5   7         67.28        101.58        17.23 o
 -14  -5   7         41.75         47.59        12.45 o
 -13  -5   7         58.85         74.11        12.98 o
 -12  -5   7        113.48        117.84        14.64 o
 -11  -5   7       1310.39       1226.69        35.91 o
 -10  -5   7        316.32        313.70        18.03 o
  -9  -5   7        389.21        332.43        15.27 o
  -8  -5   7        118.19        115.29        11.54 o
  -7  -5   7        301.92        345.39        12.93 o
  -6  -5   7         26.72         17.48         5.23 o
  -5  -5   7        426.76        467.87        11.84 o
  -4  -5   7        188.36        172.07         7.14 o
  -3  -5   7        124.64        117.90         5.67 o
  -2  -5   7         19.21         31.58         5.94 o
  -1  -5   7        236.35        213.78        10.92 o
   0  -5   7        583.75        546.58        18.11 o
   1  -5   7         14.64         17.74         3.33 o
   2  -5   7       2708.62       2965.26        59.02 o
   3  -5   7        105.79         84.42         7.50 o
   4  -5   7       2757.41       2865.64        59.11 o
   5  -5   7       1675.91       1885.23        35.07 o
   6  -5   7         88.86         75.27         9.57 o
   7  -5   7       1111.85        993.27        27.24 o
   8  -5   7         42.61         42.91         7.30 o
   9  -5   7       1297.37       1418.81        37.04 o
  10  -5   7        286.93        284.02        16.59 o
  11  -5   7        934.13        834.59        33.54 o
  12  -5   7        260.49        238.23        21.10 o
  13  -5   7         48.95         61.57        14.32 o
  14  -5   7        100.15        124.73        23.07 o
 -15  -4   7         24.74         30.58        18.02 o
 -14  -4   7        264.62        323.24        21.75 o
 -13  -4   7         69.60         99.10        16.03 o
 -12  -4   7        891.54        965.09        42.39 o
 -11  -4   7         18.12         30.83         9.87 o
 -10  -4   7        859.34        811.80        24.58 o
  -9  -4   7          7.08         14.26         7.45 o
  -8  -4   7        517.30        554.13        25.92 o
  -7  -4   7       1437.34       1444.80        24.40 o
  -6  -4   7        215.91        195.62         8.45 o
  -5  -4   7        729.11        833.75        18.41 o
  -4  -4   7        141.63        129.07         5.97 o
  -3  -4   7         15.49         11.32         3.01 o
  -2  -4   7         22.65         36.81         6.04 o
  -1  -4   7          9.64          6.30         6.20 o
   0  -4   7        941.78        964.70        20.75 o
   1  -4   7       2641.47       2812.21        60.21 o
   2  -4   7        532.70        501.35        16.31 o
   3  -4   7       1465.40       1585.03        22.41 o
   4  -4   7        142.19        134.46         6.23 o
   5  -4   7         40.83         45.48         7.16 o
   6  -4   7        979.15        882.69        19.78 o
   7  -4   7        124.49        131.87        10.08 o
   8  -4   7        457.70        452.79        21.96 o
   9  -4   7        796.35        789.56        22.06 o
  10  -4   7        200.52        170.73        13.18 o
  11  -4   7        274.71        326.08        21.16 o
  12  -4   7         22.69         42.12        12.47 o
  13  -4   7          1.46         14.40        11.14 o
  14  -4   7         26.96         35.87        13.65 o
 -15  -3   7          6.97          6.78        10.60 o
 -14  -3   7          1.60          0.06         9.38 o
 -13  -3   7        942.56        933.27        34.90 o
 -12  -3   7          9.22          8.64         8.95 o
 -11  -3   7        648.15        584.66        26.48 o
 -10  -3   7        806.38        890.61        28.59 o
  -9  -3   7        341.71        342.19        17.36 o
  -8  -3   7        411.82        432.61        14.42 o
  -7  -3   7        244.55        224.22         9.44 o
  -6  -3   7       1018.62        973.93        22.44 o
  -5  -3   7          8.90          9.39         3.16 o
  -4  -3   7       7449.14       8869.77       139.56 o
  -3  -3   7        345.69        356.45        10.92 o
  -2  -3   7         40.27         66.50         3.96 o
  -1  -3   7        896.92        836.58        16.07 o
   0  -3   7        885.18        915.71        19.02 o
   1  -3   7       4737.39       4911.56        55.53 o
   2  -3   7         25.50         12.95         3.95 o
   3  -3   7       2677.18       2825.00        44.40 o
   4  -3   7         12.69          9.46         3.92 o
   5  -3   7        878.22        868.42        24.31 o
   6  -3   7        549.32        550.93        16.04 o
   7  -3   7         74.13         94.46        15.06 o
   8  -3   7        447.34        423.65        16.74 o
   9  -3   7        135.49        103.12        11.01 o
  10  -3   7         43.58         70.22        11.93 o
  11  -3   7         11.53          5.97         7.76 o
  12  -3   7          4.40          6.04        10.27 o
  13  -3   7          6.53          7.53         9.61 o
  14  -3   7         88.35        104.50        16.66 o
 -15  -2   7         15.81         18.98        11.32 o
 -14  -2   7         12.21         14.53        10.68 o
 -13  -2   7          1.07          6.54         9.83 o
 -12  -2   7        503.50        551.38        25.64 o
 -11  -2   7       1912.52       1916.25        47.52 o
 -10  -2   7        140.83        109.33        11.00 o
  -9  -2   7        263.57        243.13         9.89 o
  -8  -2   7         38.62         26.35         4.67 o
  -7  -2   7       1936.26       1850.99        26.63 o
  -6  -2   7        157.39        136.92         7.67 o
  -5  -2   7         95.73         89.90         8.91 o
  -4  -2   7        845.38        813.98        13.01 o
  -3  -2   7       1998.33       2109.93        34.40 o
  -2  -2   7         69.68         59.10         4.74 o
  -1  -2   7        307.98        308.11        11.72 o
   0  -2   7        363.30        306.21        14.92 o
   1  -2   7         60.93         56.99         5.68 o
   2  -2   7       2634.51       2649.41        54.10 o
   3  -2   7        424.58        361.19        10.73 o
   4  -2   7       1148.38       1122.69        22.48 o
   5  -2   7        734.38        715.11        17.78 o
   6  -2   7        221.17        173.59         7.97 o
   7  -2   7        103.93         82.02         6.03 o
   8  -2   7          0.14          2.52         5.48 o
   9  -2   7         83.65         54.37         9.73 o
  10  -2   7          2.03          0.01         6.85 o
  11  -2   7        177.37        173.41        14.12 o
  12  -2   7          0.39          1.76         7.88 o
  13  -2   7        148.96        168.43        19.55 o
  14  -2   7        534.30        516.02        36.88 o
 -15  -1   7          3.06          6.65        11.64 o
 -14  -1   7          3.48          8.92         9.92 o
 -13  -1   7        119.73        109.70        13.22 o
 -12  -1   7        947.78        927.22        28.21 o
 -11  -1   7         15.50         15.78         8.54 o
 -10  -1   7          4.87         11.49         5.48 o
  -9  -1   7          4.90          6.54         4.41 o
  -8  -1   7       1538.98       1485.73        30.11 o
  -7  -1   7        883.28        915.74        19.85 o
  -6  -1   7        606.38        511.38        17.39 o
  -5  -1   7         17.97         24.62         3.81 o
  -4  -1   7          0.45          2.14         2.96 o
  -3  -1   7       4277.54       4649.43        76.26 o
  -2  -1   7          3.50          8.23         3.28 o
  -1  -1   7         46.83         91.97         6.02 o
   0  -1   7        167.93        136.40         7.86 o
   1  -1   7       3019.73       2987.61        30.96 o
   2  -1   7       4785.90       5170.03        66.59 o
   3  -1   7          5.98         14.31         5.40 o
   4  -1   7          3.83         22.13         5.24 o
   5  -1   7        694.55        652.64        16.80 o
   6  -1   7         74.13         66.12         6.39 o
   7  -1   7          0.56          4.97         4.83 o
   8  -1   7        187.38        155.83        11.89 o
   9  -1   7         15.29          8.59         7.00 o
  10  -1   7         48.92         59.30        11.23 o
  11  -1   7         33.09         38.35         9.32 o
  12  -1   7        114.90        146.26        24.74 o
  13  -1   7         24.67         42.19        18.93 o
  14  -1   7          0.53         18.88        15.39 o
 -15   0   7         22.13          8.19        11.88 o
 -14   0   7         22.03         46.75        13.01 o
 -13   0   7        138.34        126.91        14.03 o
 -12   0   7          2.53          7.63         8.40 o
 -11   0   7        173.23        181.49        13.73 o
 -10   0   7         51.91         63.66         6.93 o
  -9   0   7        667.04        625.26        20.22 o
  -8   0   7        917.60        935.57        19.06 o
  -7   0   7         91.89         64.27         3.64 o
  -6   0   7          2.72          4.48         6.35 o
  -5   0   7          1.11          3.15         5.22 o
  -4   0   7       6646.92       7351.67        96.60 o
  -3   0   7         52.22         42.21         5.17 o
  -2   0   7       1230.05       1328.44        20.48 o
  -1   0   7        236.21        188.65         4.78 o
   0   0   7        526.31        431.14        18.49 o
   1   0   7      12603.74      13631.60       268.95 o
   2   0   7        137.07         91.55         6.59 o
   3   0   7       5235.11       5645.93        92.85 o
   4   0   7        156.66        146.39         8.05 o
   5   0   7        290.03        219.23        11.10 o
   6   0   7         12.86          8.74         5.02 o
   7   0   7        631.67        612.74        17.21 o
   8   0   7        883.16        924.63        27.82 o
   9   0   7         57.18         76.03        12.80 o
  10   0   7         14.63         22.96         8.60 o
  11   0   7        112.50        123.83        13.37 o
  12   0   7         12.71         17.61        14.80 o
  13   0   7         24.98         80.23        15.22 o
  14   0   7          0.53          8.93        27.77 o
 -15   1   7         66.48         33.36        19.26 o
 -14   1   7         10.48          2.79         9.61 o
 -13   1   7        102.61        103.19        19.34 o
 -12   1   7         93.37        107.15        10.74 o
 -11   1   7        381.81        370.23        16.26 o
 -10   1   7         14.16         13.14         5.16 o
  -9   1   7         43.81         45.50         5.09 o
  -8   1   7         36.08         38.33         9.50 o
  -7   1   7        426.07        339.63        16.40 o
  -6   1   7        155.01        127.60        10.41 o
  -5   1   7        772.15        804.48        26.80 o
  -4   1   7          5.18          3.73         4.29 o
  -3   1   7        761.28        737.71        17.64 o
  -2   1   7        342.60        331.42        14.74 o
  -1   1   7        436.60        470.01         8.93 o
   0   1   7        824.57        998.33        20.75 o
   1   1   7        645.98        663.27        14.62 o
   2   1   7       8297.50       9311.81       131.96 o
   3   1   7        930.85        914.58        18.28 o
   4   1   7        300.40        205.94         8.29 o
   5   1   7         36.83         15.80         5.97 o
   6   1   7        509.38        494.67        14.71 o
   7   1   7        633.69        628.21        15.92 o
   8   1   7         12.14         12.76         7.21 o
   9   1   7         81.82         74.44        10.15 o
  10   1   7         68.93         64.33        15.03 o
  11   1   7       1092.52       1194.73        42.62 o
  12   1   7         22.67         50.23        18.15 o
  13   1   7          2.98         15.17        16.66 o
  14   1   7          2.40         10.14        16.62 o
 -15   2   7        113.21        120.41        15.96 o
 -14   2   7        129.75        119.74        15.07 o
 -13   2   7          4.57          4.21         9.30 o
 -12   2   7         44.59         33.92        19.34 o
 -11   2   7         29.07         25.23         5.78 o
 -10   2   7        455.76        383.70        12.50 o
  -9   2   7         79.98         66.55         8.23 o
  -8   2   7         19.85         12.20         6.70 o
  -7   2   7         51.64         53.00         9.79 o
  -6   2   7        159.38        142.80        10.65 o
  -5   2   7         69.57         53.85         6.55 o
  -4   2   7        456.98        478.27        12.55 o
  -3   2   7        476.36        540.81         8.85 o
  -2   2   7         36.93         63.74         5.29 o
  -1   2   7       1557.86       1498.54        25.21 o
   0   2   7        183.75        156.19         5.67 o
   1   2   7        302.78        350.02        14.42 o
   2   2   7        145.44        137.41         4.94 o
   3   2   7         89.57         92.49         6.04 o
   4   2   7         30.23         16.34         5.59 o
   5   2   7        453.79        432.10        12.78 o
   6   2   7        308.57        312.05        13.90 o
   7   2   7         14.91          7.33         6.40 o
   8   2   7        255.47        251.80        20.25 o
   9   2   7         15.54         24.01         8.72 o
  10   2   7          1.88         21.66        27.05 o
  11   2   7        125.21         79.27        19.71 o
  12   2   7        230.82        204.12        40.08 o
  13   2   7          0.83          6.83        16.13 o
  14   2   7         25.02         27.68        18.19 o
 -15   3   7        172.51        187.44        19.41 o
 -14   3   7         56.09         68.69        12.64 o
 -13   3   7          6.05         10.03         9.52 o
 -12   3   7         37.36         67.73         9.84 o
 -11   3   7         54.55         74.72        10.07 o
 -10   3   7        194.98        184.07        13.28 o
  -9   3   7        145.96        136.14         8.87 o
  -8   3   7        584.48        568.72        18.21 o
  -7   3   7         47.00         29.63        10.89 o
  -6   3   7       2665.60       2586.62        45.20 o
  -5   3   7         23.30         13.55         3.61 o
  -4   3   7         83.23         58.18         5.03 o
  -3   3   7        257.80        264.86        10.78 o
  -2   3   7       1939.25       1986.81        35.43 o
  -1   3   7        103.95         67.14         7.48 o
   0   3   7         39.54         43.41         5.28 o
   1   3   7         51.26         17.72        11.18 o
   2   3   7         34.91         26.96         7.26 o
   3   3   7         17.73          5.31         8.34 o
   4   3   7         82.50         92.87         7.54 o
   5   3   7         46.76         33.71         8.11 o
   6   3   7        155.70        136.80        10.69 o
   7   3   7        741.02        686.49        24.13 o
   8   3   7        836.84        883.15        70.62 o
   9   3   7          6.25         24.11        14.93 o
  10   3   7          7.97         13.91        15.18 o
  11   3   7          0.47          2.49        15.46 o
  12   3   7        569.58        736.31        47.65 o
  13   3   7          9.93         10.33        17.69 o
 -14   4   7         40.71         45.75        19.44 o
 -13   4   7         34.88         38.35        10.35 o
 -12   4   7         14.02         10.72         8.74 o
 -11   4   7         64.66         73.08         9.75 o
 -10   4   7         18.40         23.71         5.57 o
  -9   4   7         17.12         16.32         4.90 o
  -8   4   7          4.83          8.76         4.27 o
  -7   4   7        753.01        774.27        25.27 o
  -6   4   7        350.78        308.46        13.53 o
  -5   4   7       3350.86       3297.66        52.19 o
  -4   4   7         28.28         30.24         5.24 o
  -3   4   7         99.12         95.96         6.40 o
  -2   4   7        777.64        660.14        12.67 o
  -1   4   7        355.49        271.82        14.31 o
   0   4   7          8.22         13.15         4.94 o
   1   4   7        182.15        181.49        13.92 o
   2   4   7        128.44        110.22        12.38 o
   3   4   7        144.14        129.27         9.49 o
   4   4   7        777.19        741.99        27.81 o
   5   4   7        717.86        687.98        21.71 o
   6   4   7          0.37          7.30         7.00 o
   7   4   7       1086.09       1183.63        57.41 o
   8   4   7         86.39         83.79        18.69 o
   9   4   7        360.10        374.77        33.31 o
  10   4   7         69.11         72.60        19.67 o
  11   4   7        453.03        471.50        39.74 o
  12   4   7          3.02          4.99        18.90 o
  13   4   7         31.73         33.08        20.36 o
 -14   5   7         52.64         63.81        11.80 o
 -13   5   7        218.82        293.77        34.75 o
 -12   5   7         81.31         82.19        12.61 o
 -11   5   7         10.09         12.56         7.48 o
 -10   5   7        596.87        610.41        45.75 o
  -9   5   7         16.06         12.72         5.61 o
  -8   5   7         11.33         15.09         5.24 o
  -7   5   7       3289.32       3242.84        47.54 o
  -6   5   7        147.33        113.36         7.65 o
  -5   5   7       2245.78       2628.06        37.77 o
  -4   5   7          5.79         18.64         5.49 o
  -3   5   7        437.49        338.18        12.34 o
  -2   5   7          0.04          3.38         5.21 o
  -1   5   7       1921.59       2074.84        43.39 o
   0   5   7        648.69        537.72        22.22 o
   1   5   7        556.05        537.22        21.45 o
   2   5   7        599.56        618.38        27.40 o
   3   5   7        103.97         72.99         7.89 o
   4   5   7        326.99        292.89        17.47 o
   5   5   7         51.43         32.90         9.31 o
   6   5   7         29.90         21.47         9.98 o
   7   5   7         19.69         21.15        15.05 o
   8   5   7        159.46        164.45        22.17 o
   9   5   7        199.37        208.25        26.36 o
  10   5   7         56.84         87.14        21.32 o
  11   5   7         34.86         17.83        21.02 o
  12   5   7         35.71         20.00        19.84 o
 -14   6   7          4.73          0.01        24.54 o
 -13   6   7        345.29        474.95        36.52 o
 -12   6   7          2.23          6.82         8.86 o
 -11   6   7         59.55         49.25        10.27 o
 -10   6   7        175.90        178.11        17.37 o
  -9   6   7          9.02          3.38         7.39 o
  -8   6   7       1361.52       1433.65        36.31 o
  -7   6   7         28.23         30.41         7.79 o
  -6   6   7       3574.58       3858.91        75.37 o
  -5   6   7         31.55         45.86         5.98 o
  -4   6   7       3874.50       3903.65        70.85 o
  -3   6   7        827.90        866.55        31.31 o
  -2   6   7       2122.55       2275.77        53.14 o
  -1   6   7       1791.70       1837.92        45.85 o
   0   6   7        233.03        222.80        12.76 o
   1   6   7        512.26        435.68        19.86 o
   2   6   7         10.70          9.61         7.55 o
   3   6   7        836.64        819.36        25.13 o
   4   6   7         11.76          8.08         6.58 o
   5   6   7        133.20        122.41        12.34 o
   6   6   7          8.57         10.66         7.59 o
   7   6   7        227.72        178.30        31.30 o
   8   6   7        656.22        623.74        39.43 o
   9   6   7        107.44        115.72        24.13 o
  10   6   7          6.33          0.60        16.46 o
  11   6   7         88.15        120.52        25.43 o
  12   6   7          1.83         17.39        18.75 o
 -13   7   7         25.27         52.72        18.18 o
 -12   7   7         57.05         49.31        11.89 o
 -11   7   7         76.26         67.37        11.29 o
 -10   7   7          0.25          5.79         7.91 o
  -9   7   7        127.06        146.72        13.30 o
  -8   7   7         36.20         56.34        10.37 o
  -7   7   7         31.75         26.49         8.17 o
  -6   7   7          0.55         10.47         9.03 o
  -5   7   7        658.75        584.84        20.90 o
  -4   7   7         23.04         33.49        10.16 o
  -3   7   7        693.88        660.22        22.60 o
  -2   7   7        525.45        480.89        17.31 o
  -1   7   7          0.09          4.05         6.73 o
   0   7   7        237.20        185.16        15.80 o
   1   7   7          0.13          2.10         6.45 o
   2   7   7        371.47        349.39        17.53 o
   3   7   7        280.30        272.74        16.43 o
   4   7   7        167.40        144.62        13.01 o
   5   7   7          4.63         13.43        10.07 o
   6   7   7         51.78         97.23        15.09 o
   7   7   7        128.87        111.84        21.29 o
   8   7   7          0.17         10.41        15.20 o
   9   7   7       1047.96       1188.12        56.66 o
  10   7   7        102.76         65.52        21.89 o
  11   7   7        188.47        243.60        32.81 o
 -12   8   7         15.91         29.44        11.43 o
 -11   8   7          0.17         15.31        12.89 o
 -10   8   7        471.73        453.30        20.93 o
  -9   8   7         18.41         23.53        11.44 o
  -8   8   7         35.11         39.63        12.02 o
  -7   8   7         26.55         44.65        11.11 o
  -6   8   7          4.54          7.78         9.49 o
  -5   8   7        647.91        642.52        39.66 o
  -4   8   7          7.17         13.16         8.79 o
  -3   8   7        444.48        402.92        18.53 o
  -2   8   7         29.02         23.58         9.51 o
  -1   8   7        256.97        231.40        13.94 o
   0   8   7          3.96          9.66         6.75 o
   1   8   7         84.82         53.86        10.14 o
   2   8   7          5.23         23.96         7.93 o
   3   8   7        575.52        546.31        21.73 o
   4   8   7        352.43        367.06        19.58 o
   5   8   7         80.04         97.33        12.23 o
   6   8   7         23.93         17.30        12.62 o
   7   8   7         97.84         92.27        19.75 o
   8   8   7        377.08        380.24        51.82 o
   9   8   7          2.41         24.67        22.90 o
  10   8   7        193.87        303.57        35.57 o
  11   8   7        210.67        227.18        33.43 o
 -12   9   7          0.82         15.27        10.68 o
 -11   9   7         29.49         17.10        11.26 o
 -10   9   7         89.02         89.55        17.35 o
  -9   9   7         19.64          1.96        10.21 o
  -8   9   7        852.27        997.99        36.81 o
  -7   9   7         24.55          5.79        10.03 o
  -6   9   7         46.01         47.13        13.39 o
  -5   9   7         27.16         36.82        18.06 o
  -4   9   7        913.55        875.41        38.70 o
  -3   9   7        212.55        238.80        18.04 o
  -2   9   7       1017.61        983.50        31.22 o
  -1   9   7        378.85        377.15        32.04 o
   0   9   7         29.30         61.61        11.62 o
   1   9   7          6.50          8.21         8.23 o
   2   9   7         47.63         42.22        11.80 o
   3   9   7        124.16        126.61        14.13 o
   4   9   7         64.75         80.51        12.98 o
   5   9   7        593.46        636.71        30.25 o
   6   9   7         27.76          2.73        12.47 o
   7   9   7         45.38         48.02        17.40 o
   8   9   7       2193.32       2408.46        91.07 o
   9   9   7         50.59         82.57        22.01 o
  10   9   7         82.17        107.85        31.65 o
 -11  10   7         31.38         44.29        12.49 o
 -10  10   7         12.66         13.34        11.05 o
  -9  10   7        321.85        410.47        32.63 o
  -8  10   7          7.16          9.25        11.28 o
  -7  10   7        272.65        268.51        22.45 o
  -6  10   7         13.07         23.86        16.93 o
  -5  10   7        426.31        429.21        31.64 o
  -4  10   7        357.88        333.31        37.87 o
  -3  10   7          0.57          3.71        10.05 o
  -2  10   7        785.06        774.12        34.46 o
  -1  10   7         14.20         15.01         8.45 o
   0  10   7        312.42        284.62        18.08 o
   1  10   7         17.14         12.53         9.29 o
   2  10   7        346.78        382.06        20.52 o
   3  10   7          2.31          8.29         7.84 o
   4  10   7        178.75        205.70        17.18 o
   5  10   7        113.60         98.72        17.40 o
   6  10   7          3.27         14.35        14.07 o
   7  10   7        141.92        131.28        33.14 o
   8  10   7          5.36          8.41        15.63 o
   9  10   7        671.73        859.43        49.54 o
 -10  11   7         82.66        123.26        56.16 o
  -9  11   7        182.42        224.40        20.60 o
  -8  11   7        131.06        118.50        17.20 o
  -7  11   7          7.09          4.22        11.26 o
  -6  11   7        106.91        110.06        16.46 o
  -5  11   7       1374.41       1362.91        48.65 o
  -4  11   7         16.26         14.02        11.52 o
  -3  11   7         14.51         13.60        11.10 o
  -2  11   7         53.21         58.52        25.82 o
  -1  11   7        135.25        155.83        18.08 o
   0  11   7         42.42         37.11        11.48 o
   1  11   7          1.08          4.21         7.66 o
   2  11   7          2.65         10.99         8.87 o
   3  11   7        100.14        145.64        15.23 o
   4  11   7          1.95          6.07         8.46 o
   5  11   7          0.35          0.02        13.93 o
   6  11   7          0.99          0.14        14.89 o
   7  11   7         38.65         27.82        28.96 o
   8  11   7         35.77         55.37        29.52 o
  -8  12   7        631.86        690.54        59.99 o
  -7  12   7          8.94          7.21        10.78 o
  -6  12   7        179.78        221.81        21.74 o
  -5  12   7         11.30          1.61         9.66 o
  -4  12   7        198.21        219.84        23.42 o
  -3  12   7          1.43          6.88        13.11 o
  -2  12   7        112.05        101.70        19.68 o
  -1  12   7          0.63         15.84        12.17 o
   0  12   7         33.77         32.24        12.98 o
   1  12   7         60.02         53.52        12.22 o
   2  12   7          1.68          4.65         9.84 o
   3  12   7        191.95        192.97        17.26 o
   4  12   7         35.84         35.07        15.67 o
   5  12   7        276.46        323.34        60.30 o
   6  12   7         66.80         59.39        19.94 o
  -6  13   7          0.66          5.20        10.59 o
  -5  13   7        147.40        175.20        31.63 o
  -4  13   7         53.11         73.44        19.91 o
  -3  13   7          4.56         14.84        13.16 o
  -2  13   7        234.25        214.63        21.35 o
  -1  13   7          2.72         13.31        10.84 o
   0  13   7        178.73        182.05        19.53 o
   1  13   7        125.59         84.80        16.78 o
   2  13   7         56.08         92.69        15.39 o
   3  13   7          5.16          5.49         8.82 o
   4  13   7        130.84        148.93        25.07 o
  -3  14   7         26.91         26.49        13.47 o
  -2  14   7          1.79         17.04        12.90 o
  -1  14   7        198.69        168.16        21.28 o
   0  14   7         82.21         78.64        16.72 o
   1  14   7        134.88        120.12        31.43 o
  -4 -17   8        103.38        147.40        31.03 o
  -3 -17   8        188.25        141.88        21.16 o
  -2 -17   8        197.71        239.66        26.43 o
  -1 -17   8        303.49        277.71        27.86 o
   0 -17   8          5.72         26.36        14.70 o
   1 -17   8         41.29         23.31        16.76 o
   2 -17   8          3.59         22.68        15.04 o
   3 -17   8         90.76         94.11        21.23 o
   4 -17   8          2.57          2.35        14.50 o
  -6 -16   8        168.35        214.52        49.11 o
  -5 -16   8        557.33        602.99        40.66 o
  -4 -16   8        622.43        686.03        54.56 o
  -3 -16   8         50.41         47.19        15.92 o
  -2 -16   8        480.14        471.38        39.15 o
  -1 -16   8         19.30         17.50        17.98 o
   0 -16   8          1.53          0.03        12.45 o
   1 -16   8         85.65         85.45        20.12 o
   2 -16   8        105.87        107.12        22.41 o
   3 -16   8         29.67         17.09        16.61 o
   4 -16   8        145.06        124.03        28.33 o
   5 -16   8         41.79         31.71        15.90 o
   6 -16   8         18.18          3.83        12.88 o
  -8 -15   8         15.31         29.65        16.63 o
  -7 -15   8         77.72         92.53        20.64 o
  -6 -15   8          3.78         10.05        14.32 o
  -5 -15   8         91.26         76.96        31.94 o
  -4 -15   8          0.26          3.07        10.51 o
  -3 -15   8        236.17        253.26        22.91 o
  -2 -15   8         63.81         87.80        22.03 o
  -1 -15   8        221.55        175.73        22.87 o
   0 -15   8        107.25         95.40        18.06 o
   1 -15   8         96.52         88.00        18.15 o
   2 -15   8        121.80        122.58        21.51 o
   3 -15   8          6.36          0.43        13.45 o
   4 -15   8        720.92        708.62        43.52 o
   5 -15   8         44.70         21.71        14.96 o
   6 -15   8        108.60         92.08        22.10 o
   7 -15   8          0.58          5.31        14.51 o
   8 -15   8         36.83         59.51        18.04 o
  -9 -14   8         40.71         69.72        32.58 o
  -8 -14   8         15.47         27.64        13.20 o
  -7 -14   8         13.67         23.42        12.82 o
  -6 -14   8        325.60        294.19        25.15 o
  -5 -14   8          7.05         11.96        11.19 o
  -4 -14   8        447.13        437.41        26.01 o
  -3 -14   8        464.48        478.20        39.90 o
  -2 -14   8         90.54        110.48        22.43 o
  -1 -14   8        437.45        425.83        31.18 o
   0 -14   8         10.38          7.76        13.38 o
   1 -14   8         98.41        116.14        19.63 o
   2 -14   8         94.88         76.65        37.92 o
   3 -14   8        321.30        315.11        27.97 o
   4 -14   8         24.99         30.64        16.68 o
   5 -14   8        992.46        989.15        43.84 o
   6 -14   8         53.25         17.81        14.66 o
   7 -14   8          2.77          3.01        12.92 o
   8 -14   8         83.24         39.47        24.42 o
   9 -14   8         33.67          1.77        16.11 o
 -10 -13   8          4.86         10.16        13.35 o
  -9 -13   8        344.84        359.58        27.89 o
  -8 -13   8          0.34         21.58        13.50 o
  -7 -13   8        519.25        545.95        31.17 o
  -6 -13   8         56.09         21.17        12.57 o
  -5 -13   8        309.49        300.93        19.04 o
  -4 -13   8       1024.17       1023.23        33.34 o
  -3 -13   8        196.30        194.60        15.93 o
  -2 -13   8        308.20        326.99        19.98 o
  -1 -13   8          0.43          3.52         9.89 o
   0 -13   8       1596.02       1580.08        56.25 o
   1 -13   8         36.71         39.39        27.49 o
   2 -13   8         50.83         34.66        14.20 o
   3 -13   8        591.39        630.01        33.99 o
   4 -13   8        199.59        183.21        23.06 o
   5 -13   8        542.88        471.29        33.33 o
   6 -13   8          5.56         16.68        14.15 o
   7 -13   8        116.98         69.20        18.55 o
   8 -13   8          2.77         23.21        15.11 o
   9 -13   8        168.18        186.68        27.19 o
  10 -13   8         31.67         44.12        22.52 o
 -11 -12   8          4.07         11.45        12.53 o
 -10 -12   8        810.76        898.85        39.60 o
  -9 -12   8        158.13        156.57        19.08 o
  -8 -12   8        132.81         97.76        16.90 o
  -7 -12   8         75.26         82.64        15.28 o
  -6 -12   8        129.35        125.33        16.64 o
  -5 -12   8        343.91        374.40        19.05 o
  -4 -12   8          4.66         14.88         9.43 o
  -3 -12   8          5.82         11.18         8.24 o
  -2 -12   8        275.20        251.81        17.29 o
  -1 -12   8        592.79        496.45        21.27 o
   0 -12   8        391.99        360.17        19.76 o
   1 -12   8          4.81          1.77        12.04 o
   2 -12   8        120.54         64.75        14.21 o
   3 -12   8        122.01        118.77        18.79 o
   4 -12   8       2377.03       2316.32        79.37 o
   5 -12   8        111.51         80.66        18.09 o
   6 -12   8       1576.19       1529.50        57.67 o
   7 -12   8         56.24         55.58        12.98 o
   8 -12   8         52.36         24.75        11.17 o
   9 -12   8         44.79         63.55        12.58 o
  10 -12   8         83.43         86.42        14.89 o
  11 -12   8        132.05        104.36        15.12 o
 -12 -11   8         84.10        158.15        25.91 o
 -11 -11   8        627.19        558.74        33.31 o
 -10 -11   8        591.95        566.38        32.66 o
  -9 -11   8         99.64        130.45        20.28 o
  -8 -11   8        825.92        868.74        46.23 o
  -7 -11   8         24.47         26.14        11.89 o
  -6 -11   8         40.74         35.29        13.80 o
  -5 -11   8          4.44          9.61         7.75 o
  -4 -11   8        869.26        871.56        47.35 o
  -3 -11   8         34.92         41.84         8.56 o
  -2 -11   8        118.96         87.59        13.59 o
  -1 -11   8        454.08        481.29        22.03 o
   0 -11   8         11.40         18.54         7.85 o
   1 -11   8        430.44        430.59        19.71 o
   2 -11   8        401.55        357.53        26.16 o
   3 -11   8         78.16         59.04        13.36 o
   4 -11   8        263.50        265.96        17.32 o
   5 -11   8        385.59        356.38        17.84 o
   6 -11   8         39.62         42.46         8.80 o
   7 -11   8         41.15         32.90         9.70 o
   8 -11   8        181.75        185.82        16.36 o
   9 -11   8         32.96         37.16        10.63 o
  10 -11   8        112.21        107.35        16.89 o
  11 -11   8         49.53         76.15        13.41 o
  12 -11   8        112.94        176.36        19.88 o
 -13 -10   8        674.86        757.20        38.19 o
 -12 -10   8        245.76        253.73        27.84 o
 -11 -10   8        507.98        450.74        30.55 o
 -10 -10   8         25.72         14.24        11.71 o
  -9 -10   8        407.47        409.61        25.84 o
  -8 -10   8        335.22        307.84        23.52 o
  -7 -10   8         86.01         95.24        15.31 o
  -6 -10   8          0.94          2.01         7.39 o
  -5 -10   8        727.22        749.69        55.75 o
  -4 -10   8       1429.42       1422.84        36.14 o
  -3 -10   8          5.60         10.62         7.79 o
  -2 -10   8        457.14        454.96        22.15 o
  -1 -10   8         40.07         46.62        10.95 o
   0 -10   8        255.20        253.77        15.92 o
   1 -10   8        114.52        116.12        13.01 o
   2 -10   8        987.92        960.06        28.50 o
   3 -10   8        839.25        861.71        28.43 o
   4 -10   8         32.47         32.97         7.82 o
   5 -10   8        702.30        717.20        26.88 o
   6 -10   8        137.45        133.35        13.12 o
   7 -10   8        114.85        118.46        10.46 o
   8 -10   8          3.17          4.85         7.39 o
   9 -10   8        769.97        752.61        27.30 o
  10 -10   8         18.84         22.47        10.29 o
  11 -10   8        154.32        151.28        14.96 o
  12 -10   8        119.52        166.23        18.84 o
 -13  -9   8          1.98         18.37        13.64 o
 -12  -9   8        448.44        471.02        30.48 o
 -11  -9   8        185.13        168.42        19.84 o
 -10  -9   8        535.66        550.48        30.61 o
  -9  -9   8        377.27        342.50        23.77 o
  -8  -9   8         29.20         33.33        12.05 o
  -7  -9   8         41.10         45.72        11.79 o
  -6  -9   8         45.84         33.93        10.88 o
  -5  -9   8       1588.84       1588.73        42.99 o
  -4  -9   8        272.84        275.85        16.40 o
  -3  -9   8        699.94        709.70        25.90 o
  -2  -9   8         75.41         75.30        12.26 o
  -1  -9   8          2.05          8.01         7.22 o
   0  -9   8        249.80        224.31        17.84 o
   1  -9   8          9.49          6.50         5.22 o
   2  -9   8       1455.11       1570.33        36.86 o
   3  -9   8          4.23          3.78         4.15 o
   4  -9   8        668.03        650.09        18.02 o
   5  -9   8        425.55        430.24        17.67 o
   6  -9   8        795.02        852.13        30.78 o
   7  -9   8        305.17        306.64        19.79 o
   8  -9   8         11.28         23.58         8.24 o
   9  -9   8        280.90        253.19        15.09 o
  10  -9   8        133.24        115.66        15.01 o
  11  -9   8        121.50        143.86        16.50 o
  12  -9   8         10.01         10.86        11.36 o
  13  -9   8          0.98          0.20        10.72 o
 -14  -8   8          7.15         11.87        13.05 o
 -13  -8   8         34.23         38.90        14.82 o
 -12  -8   8        361.95        310.74        40.64 o
 -11  -8   8         18.85          3.18        12.03 o
 -10  -8   8        505.75        459.55        26.35 o
  -9  -8   8         76.66        115.74        16.44 o
  -8  -8   8       1030.31        982.72        36.88 o
  -7  -8   8          1.27          1.26         8.62 o
  -6  -8   8          8.43         16.56         8.20 o
  -5  -8   8         32.71         41.94         7.14 o
  -4  -8   8        912.88        833.28        23.97 o
  -3  -8   8        485.11        569.49        18.67 o
  -2  -8   8        882.22        997.93        27.77 o
  -1  -8   8        368.10        317.34        12.63 o
   0  -8   8         26.03         36.15         7.69 o
   1  -8   8        217.20        233.94         7.57 o
   2  -8   8         84.84         89.00         5.50 o
   3  -8   8         31.06         25.20         5.81 o
   4  -8   8          8.69         13.88         4.13 o
   5  -8   8        197.30        183.17        11.05 o
   6  -8   8        944.99        944.33        29.84 o
   7  -8   8        313.37        309.86        15.79 o
   8  -8   8          4.07          6.23         8.61 o
   9  -8   8          1.89          2.67         7.49 o
  10  -8   8         28.79         33.44        10.96 o
  11  -8   8          0.12          4.14         9.08 o
  12  -8   8        167.37        182.90        17.91 o
  13  -8   8         52.82         81.87        15.17 o
 -14  -7   8          0.53          7.23        13.24 o
 -13  -7   8        198.35        155.40        21.08 o
 -12  -7   8         26.77         23.88        13.60 o
 -11  -7   8        317.62        291.18        23.44 o
 -10  -7   8          0.52          0.32         9.93 o
  -9  -7   8        396.99        429.15        23.63 o
  -8  -7   8        356.93        315.89        19.74 o
  -7  -7   8        699.00        638.93        32.78 o
  -6  -7   8        212.58        194.53        12.74 o
  -5  -7   8          9.62          2.58         5.52 o
  -4  -7   8       1333.57       1543.81        34.67 o
  -3  -7   8          3.81          4.45         5.97 o
  -2  -7   8        688.42        725.41        22.70 o
  -1  -7   8         43.03         45.20         7.51 o
   0  -7   8         23.99         34.50         5.17 o
   1  -7   8        421.12        477.38        15.98 o
   2  -7   8        224.98        222.93        10.45 o
   3  -7   8         48.63         34.31         7.86 o
   4  -7   8         58.33         55.47         6.65 o
   5  -7   8        667.33        653.57        18.81 o
   6  -7   8        182.61        155.69         9.56 o
   7  -7   8        818.95        851.91        29.41 o
   8  -7   8         26.10         22.74         7.29 o
   9  -7   8         14.47         28.96         8.48 o
  10  -7   8          9.20          7.91         9.06 o
  11  -7   8        182.12        186.69        20.75 o
  12  -7   8          6.78          3.63        10.76 o
  13  -7   8          2.21         13.32        13.33 o
 -14  -6   8         15.22          8.96        11.93 o
 -13  -6   8         19.85         14.91        16.54 o
 -12  -6   8        260.71        226.66        20.30 o
 -11  -6   8        146.42        145.00        16.52 o
 -10  -6   8        133.81        147.69        16.80 o
  -9  -6   8         57.63         62.66         9.79 o
  -8  -6   8          2.18         19.85         6.54 o
  -7  -6   8        500.22        529.14        14.43 o
  -6  -6   8          2.12          6.90         5.12 o
  -5  -6   8       2633.06       2709.21        52.20 o
  -4  -6   8         10.44         14.56         4.96 o
  -3  -6   8        364.91        435.31        16.56 o
  -2  -6   8         17.87         15.78         5.87 o
  -1  -6   8          2.70          7.83         5.00 o
   0  -6   8         88.98         76.64         9.06 o
   1  -6   8       1031.35       1185.69        21.23 o
   2  -6   8       5547.15       6080.52        89.83 o
   3  -6   8         14.46         22.24         4.30 o
   4  -6   8       1785.65       1880.05        28.13 o
   5  -6   8        828.72        833.32        23.31 o
   6  -6   8       2566.36       2749.07        46.64 o
   7  -6   8        212.01        197.29        10.30 o
   8  -6   8        160.01        146.81        12.86 o
   9  -6   8        445.96        499.16        21.69 o
  10  -6   8         18.93         23.56         9.05 o
  11  -6   8        665.85        834.41        45.94 o
  12  -6   8          5.06         14.93        11.00 o
  13  -6   8         73.20         26.19        13.51 o
 -15  -5   8         64.51         57.35        28.05 o
 -14  -5   8          0.17          0.00        11.72 o
 -13  -5   8        364.59        294.47        24.06 o
 -12  -5   8        148.19        117.44        15.46 o
 -11  -5   8        474.37        484.29        21.35 o
 -10  -5   8       1110.34       1120.05        33.12 o
  -9  -5   8          5.83          7.57         7.46 o
  -8  -5   8       1104.64       1105.59        31.47 o
  -7  -5   8         29.83         29.79         5.87 o
  -6  -5   8        571.08        498.26        12.36 o
  -5  -5   8        146.39        127.15         6.73 o
  -4  -5   8          1.60          4.49         3.09 o
  -3  -5   8         71.94         48.13         5.34 o
  -2  -5   8        102.81         71.49         7.60 o
  -1  -5   8         16.41         28.26         8.98 o
   0  -5   8        501.10        512.12        17.66 o
   1  -5   8        401.09        330.70        10.44 o
   2  -5   8        201.62        196.92         7.38 o
   3  -5   8       4522.91       5090.24        84.60 o
   4  -5   8       1814.25       1935.41        43.16 o
   5  -5   8        732.41        741.72        16.69 o
   6  -5   8       1134.50       1143.18        31.19 o
   7  -5   8        196.07        172.06         8.85 o
   8  -5   8       1277.32       1346.73        31.60 o
   9  -5   8         22.24         25.41         8.85 o
  10  -5   8        716.74        799.50        26.54 o
  11  -5   8        151.35         99.24        15.57 o
  12  -5   8        397.60        443.02        28.26 o
  13  -5   8         27.90         15.38        12.50 o
  14  -5   8         65.15         77.92        19.20 o
 -15  -4   8          3.54          8.38        15.94 o
 -14  -4   8        140.66        146.67        34.88 o
 -13  -4   8        437.56        477.05        23.95 o
 -12  -4   8         74.53        113.47        13.65 o
 -11  -4   8        963.42        885.93        35.00 o
 -10  -4   8         24.22         29.60         9.44 o
  -9  -4   8          3.83          7.82         7.43 o
  -8  -4   8         52.64         60.65         8.23 o
  -7  -4   8       1770.70       1741.99        33.75 o
  -6  -4   8        543.61        512.56        17.72 o
  -5  -4   8        233.04        198.06         9.07 o
  -4  -4   8       3788.13       4413.33        63.78 o
  -3  -4   8         12.39         10.88         3.13 o
  -2  -4   8        979.65       1029.17        24.20 o
  -1  -4   8         47.04         51.70         8.93 o
   0  -4   8       1964.40       1975.37        35.28 o
   1  -4   8         50.97         35.00         7.25 o
   2  -4   8       1545.62       1618.57        31.16 o
   3  -4   8       3161.23       3510.19        52.52 o
   4  -4   8        145.53        188.26         8.36 o
   5  -4   8       1408.32       1333.89        22.65 o
   6  -4   8         11.42          8.40         7.40 o
   7  -4   8          1.73          1.24         5.03 o
   8  -4   8        119.36        109.82         7.98 o
   9  -4   8        219.70        248.24        17.31 o
  10  -4   8        302.82        285.09        17.04 o
  11  -4   8        168.68        194.06        18.97 o
  12  -4   8         54.53         53.30        13.55 o
  13  -4   8        137.69        171.32        23.35 o
  14  -4   8          6.93         11.02        14.36 o
 -15  -3   8         20.03         11.94        10.75 o
 -14  -3   8         95.62         98.18        14.23 o
 -13  -3   8          3.70          7.43        10.94 o
 -12  -3   8        614.14        591.80        26.70 o
 -11  -3   8          2.19          5.61         8.42 o
 -10  -3   8       1913.12       2008.95        52.24 o
  -9  -3   8        549.25        576.37        21.31 o
  -8  -3   8         13.37         13.30         4.11 o
  -7  -3   8        988.22        934.43        20.73 o
  -6  -3   8        294.87        260.37         7.75 o
  -5  -3   8        236.18        164.76         8.23 o
  -4  -3   8         67.25         77.01         7.45 o
  -3  -3   8       7366.34       8227.36       114.06 o
  -2  -3   8         14.50         16.05         2.91 o
  -1  -3   8        660.59        669.29        19.76 o
   0  -3   8       2079.84       2135.88        25.14 o
   1  -3   8       1028.53       1012.70        29.65 o
   2  -3   8        950.68        932.69        21.44 o
   3  -3   8          4.09          2.14         3.75 o
   4  -3   8       1516.89       1550.74        29.13 o
   5  -3   8         72.30         62.74         8.21 o
   6  -3   8        234.46        205.48        12.42 o
   7  -3   8         27.59         25.32         5.63 o
   8  -3   8         35.74         28.88         7.93 o
   9  -3   8        142.13        147.35        12.29 o
  10  -3   8         21.32         30.76         8.90 o
  11  -3   8        209.12        253.04        17.22 o
  12  -3   8        160.16        210.96        23.56 o
  13  -3   8        209.65        301.13        31.32 o
  14  -3   8          0.60          1.98        13.25 o
 -15  -2   8        416.13        407.42        25.18 o
 -14  -2   8          0.70          3.89         9.72 o
 -13  -2   8         48.17         39.50        10.16 o
 -12  -2   8         64.81         74.34        11.26 o
 -11  -2   8       1470.54       1569.07        44.06 o
 -10  -2   8        393.70        364.38        16.70 o
  -9  -2   8         19.80         17.78         5.87 o
  -8  -2   8        234.13        271.46         9.84 o
  -7  -2   8         14.34         13.53         5.77 o
  -6  -2   8        229.04        232.64         8.24 o
  -5  -2   8          1.65          2.88         4.44 o
  -4  -2   8        431.24        360.59        12.82 o
  -3  -2   8       2051.91       2202.71        34.38 o
  -2  -2   8        111.74         87.90         5.24 o
  -1  -2   8       3847.92       4126.89        68.07 o
   0  -2   8         37.93         23.03         4.72 o
   1  -2   8        576.48        691.29        15.02 o
   2  -2   8         71.46         75.40         7.51 o
   3  -2   8        652.15        542.85        20.72 o
   4  -2   8          0.52          3.58         4.01 o
   5  -2   8        371.10        340.56        12.27 o
   6  -2   8        245.74        232.03        10.47 o
   7  -2   8        136.62        111.02         9.41 o
   8  -2   8        389.85        327.98        16.80 o
   9  -2   8         24.68         29.26         8.33 o
  10  -2   8        242.41        238.64        16.33 o
  11  -2   8         24.60         36.66        14.59 o
  12  -2   8        318.01        318.66        23.64 o
  13  -2   8         29.66         41.93        20.77 o
  14  -2   8        309.21        327.49        31.42 o
 -15  -1   8         11.39          7.12        11.44 o
 -14  -1   8         56.78         38.11        11.90 o
 -13  -1   8        222.30        220.05        16.78 o
 -12  -1   8          5.29          8.39         9.04 o
 -11  -1   8        509.41        453.75        21.14 o
 -10  -1   8          0.33          3.90         5.17 o
  -9  -1   8        357.03        286.20        11.70 o
  -8  -1   8        298.78        280.35        10.58 o
  -7  -1   8        264.97        212.20         8.47 o
  -6  -1   8         14.86         16.19         3.17 o
  -5  -1   8         88.64        103.73         8.30 o
  -4  -1   8        710.47        614.14        14.47 o
  -3  -1   8        344.01        296.38         6.33 o
  -2  -1   8       6283.30       7241.68        99.69 o
  -1  -1   8        533.37        598.34        11.78 o
   0  -1   8        529.11        422.11        12.18 o
   1  -1   8         31.37         22.21         7.68 o
   2  -1   8       1738.64       1765.62        36.31 o
   3  -1   8        254.22        266.30         9.91 o
   4  -1   8         38.88         23.79         5.94 o
   5  -1   8         28.98         34.44         4.96 o
   6  -1   8         89.23         74.91         8.00 o
   7  -1   8          2.72          3.86         5.31 o
   8  -1   8         51.31         39.12         7.01 o
   9  -1   8         11.56         25.83        11.03 o
  10  -1   8        134.88        105.99        15.10 o
  11  -1   8         39.36         27.07        10.62 o
  12  -1   8         11.93         13.91        10.71 o
  13  -1   8         10.48         37.41        14.29 o
  14  -1   8        300.63        291.15        46.93 o
 -15   0   8          0.83         10.56        11.77 o
 -14   0   8        408.93        411.18        23.53 o
 -13   0   8        114.20        125.91        13.62 o
 -12   0   8         11.89         11.18         8.12 o
 -11   0   8          0.34          1.33         7.26 o
 -10   0   8         66.75         72.94         6.59 o
  -9   0   8        932.24        891.02        18.62 o
  -8   0   8         33.13         20.06         7.45 o
  -7   0   8        387.01        385.62        14.67 o
  -6   0   8          1.24          2.33         6.96 o
  -5   0   8       1281.99       1330.65        24.85 o
  -4   0   8         28.92         26.32         5.21 o
  -3   0   8       1405.33       1347.16        28.25 o
  -2   0   8        727.04        728.43        13.00 o
  -1   0   8        806.69        777.07        21.06 o
   0   0   8        235.42        169.58        10.72 o
   1   0   8        646.82        588.90        10.93 o
   2   0   8      16201.98      17853.99       250.57 o
   3   0   8          3.44          2.29         4.11 o
   4   0   8         40.76         24.79         4.90 o
   5   0   8        283.88        268.18         8.94 o
   6   0   8         13.51         11.12         4.77 o
   7   0   8         36.87         26.26         6.37 o
   8   0   8        658.84        587.29        19.06 o
   9   0   8         60.90         76.07        11.21 o
  10   0   8         13.94         18.90         9.72 o
  11   0   8        410.29        379.62        23.56 o
  12   0   8          6.14         23.92        16.22 o
  13   0   8          3.07          0.01        15.02 o
  14   0   8          0.42          0.70        29.43 o
 -15   1   8        327.75        310.51        20.64 o
 -14   1   8        107.27         89.45        12.61 o
 -13   1   8         13.00         25.61        10.87 o
 -12   1   8          5.93         10.14         7.59 o
 -11   1   8         23.60         20.15         5.33 o
 -10   1   8        232.81        310.70        20.01 o
  -9   1   8        127.77        151.61        15.72 o
  -8   1   8       1748.16       1810.68        39.57 o
  -7   1   8        114.43        118.83        10.20 o
  -6   1   8         36.38         43.48         8.47 o
  -5   1   8        742.82        730.52        25.34 o
  -4   1   8       1017.03        931.65        15.58 o
  -3   1   8       1047.49       1067.92        20.50 o
  -2   1   8         90.37         77.49         8.73 o
  -1   1   8       1994.26       2033.85        29.61 o
   0   1   8         97.70        133.69         6.95 o
   1   1   8        470.68        398.75        12.67 o
   2   1   8       1205.73       1214.00        24.04 o
   3   1   8       5805.74       5944.60        88.71 o
   4   1   8        514.30        476.60        13.30 o
   5   1   8        216.16        198.02        11.51 o
   6   1   8        297.58        295.66        13.04 o
   7   1   8        113.85        113.51        11.33 o
   8   1   8        233.76        231.37        17.58 o
   9   1   8          3.92         10.29        13.95 o
  10   1   8         53.69         41.57        17.36 o
  11   1   8        146.18        138.82        23.63 o
  12   1   8        124.27        116.53        33.75 o
  13   1   8         17.29          7.51        15.30 o
 -15   2   8        189.24        197.38        38.76 o
 -14   2   8         40.37         69.29        11.22 o
 -13   2   8          8.14          7.94         8.03 o
 -12   2   8          4.24          0.36        13.28 o
 -11   2   8        859.20        931.56        35.44 o
 -10   2   8         20.02          8.26         7.55 o
  -9   2   8       1220.00       1108.02        29.26 o
  -8   2   8         16.54         14.10         9.55 o
  -7   2   8          3.30          6.61         6.39 o
  -6   2   8       1353.29       1293.45        29.17 o
  -5   2   8          0.61          0.45         2.90 o
  -4   2   8        709.87        617.48        13.09 o
  -3   2   8        208.51        188.69         5.67 o
  -2   2   8       1591.14       1523.27        34.11 o
  -1   2   8        129.14        112.67         6.43 o
   0   2   8          4.72          3.27         3.82 o
   1   2   8        166.90        200.26        13.10 o
   2   2   8        226.55        192.20        15.66 o
   3   2   8        300.20        259.83        12.86 o
   4   2   8        682.57        642.83        23.47 o
   5   2   8         13.16         10.78         6.87 o
   6   2   8         23.28         20.50         9.10 o
   7   2   8        121.85        109.75         9.62 o
   8   2   8         60.67         41.62        15.16 o
   9   2   8          6.33          2.94        12.08 o
  10   2   8         16.07          0.63        12.79 o
  11   2   8         50.02         30.54        27.15 o
  12   2   8        619.24        637.84        44.29 o
  13   2   8         16.57         25.02        16.85 o
 -14   3   8        143.82        184.26        26.18 o
 -13   3   8         51.12         58.16        18.06 o
 -12   3   8         33.23         38.27        15.85 o
 -11   3   8        156.10        202.23        23.40 o
 -10   3   8        912.78        911.70        56.44 o
  -9   3   8        336.67        384.90        18.70 o
  -8   3   8        350.31        370.66        21.98 o
  -7   3   8         83.42         88.12        11.83 o
  -6   3   8         10.31          8.45         3.81 o
  -5   3   8       2241.47       2324.37        42.34 o
  -4   3   8         90.70         89.34         5.88 o
  -3   3   8        666.03        471.88        11.09 o
  -2   3   8        334.97        319.01         8.89 o
  -1   3   8          1.06          3.16         5.19 o
   0   3   8        141.93        110.51         9.87 o
   1   3   8        309.57        280.46         8.23 o
   2   3   8       1125.44        965.81        23.17 o
   3   3   8         99.28        109.88         7.17 o
   4   3   8       1199.15       1100.21        26.79 o
   5   3   8        170.94        130.97        12.02 o
   6   3   8         74.81         67.91        11.14 o
   7   3   8        421.68        387.90        19.76 o
   8   3   8         60.17         69.06        19.31 o
   9   3   8         25.16          9.86        15.80 o
  10   3   8         25.92         37.46        18.15 o
  11   3   8        205.27        185.70        27.41 o
  12   3   8         60.29         31.25        18.24 o
  13   3   8         93.25        109.46        25.08 o
 -14   4   8          0.28         15.41        17.66 o
 -13   4   8        488.56        555.17        67.58 o
 -12   4   8          1.95         27.30        16.27 o
 -11   4   8        115.44        102.61        29.57 o
 -10   4   8        984.67       1136.92        55.89 o
  -9   4   8         41.96         22.66        10.61 o
  -8   4   8         43.26         33.99        10.44 o
  -7   4   8          0.05          3.64         3.68 o
  -6   4   8         12.74          8.60         5.21 o
  -5   4   8       1487.81       1454.89        33.66 o
  -4   4   8        922.62        805.30        15.58 o
  -3   4   8        602.68        574.91        14.69 o
  -2   4   8        108.76         92.15         8.03 o
  -1   4   8        250.37        225.93        14.71 o
   0   4   8          8.10          7.01         5.30 o
   1   4   8       1614.64       1618.18        47.17 o
   2   4   8        222.72        206.73        12.33 o
   3   4   8        883.21        879.52        32.92 o
   4   4   8        244.50        220.85        14.44 o
   5   4   8        333.24        308.18        26.35 o
   6   4   8         58.55         49.21        10.02 o
   7   4   8         30.19         15.61        10.63 o
   8   4   8        288.50        277.48        27.99 o
   9   4   8         91.67        114.93        20.85 o
  10   4   8        441.31        504.97        38.35 o
  11   4   8        257.41        195.67        29.11 o
  12   4   8          3.09          3.07        15.58 o
 -14   5   8         44.69         37.89        18.06 o
 -13   5   8        273.25        334.59        30.89 o
 -12   5   8         24.87         37.61        15.51 o
 -11   5   8        469.15        519.38        27.28 o
 -10   5   8        138.81        153.75        17.63 o
  -9   5   8        285.42        272.01        12.91 o
  -8   5   8         24.00         12.52         5.01 o
  -7   5   8       1112.30       1160.20        25.21 o
  -6   5   8       2383.33       2488.44        43.17 o
  -5   5   8        476.47        468.42        15.61 o
  -4   5   8       4460.01       4561.32        81.44 o
  -3   5   8         48.27         46.21         9.17 o
  -2   5   8       1002.78        878.04        30.70 o
  -1   5   8        187.38        189.84        29.03 o
   0   5   8        622.12        560.74        18.77 o
   1   5   8        116.16         97.69        12.22 o
   2   5   8        164.48        201.54        10.44 o
   3   5   8        404.97        385.14        25.42 o
   4   5   8          2.72          5.26         6.73 o
   5   5   8        130.33        140.72        13.84 o
   6   5   8          0.37          3.08         6.89 o
   7   5   8        462.05        489.51        68.80 o
   8   5   8         51.57         87.79        26.33 o
   9   5   8        331.86        339.13        33.04 o
  10   5   8         86.26         76.33        23.02 o
  11   5   8        151.47        194.40        29.80 o
  12   5   8         44.69         15.18        20.96 o
 -13   6   8          2.60         15.22        16.42 o
 -12   6   8        241.58        292.16        31.11 o
 -11   6   8         68.86         75.02         9.24 o
 -10   6   8        165.20        190.49        21.25 o
  -9   6   8          8.09          7.52         7.43 o
  -8   6   8        297.44        292.23        15.47 o
  -7   6   8       1577.27       1679.14        39.49 o
  -6   6   8         44.68         45.55         7.82 o
  -5   6   8         89.62         86.01         8.73 o
  -4   6   8        167.45        195.62        13.25 o
  -3   6   8       3275.81       3187.72        87.72 o
  -2   6   8         13.44         16.29         7.47 o
  -1   6   8         92.88        100.52         9.71 o
   0   6   8       1030.64       1027.81        27.54 o
   1   6   8         48.91         34.40         8.92 o
   2   6   8        777.96        779.41        31.02 o
   3   6   8         62.99         61.51        10.21 o
   4   6   8          9.98         15.12         8.73 o
   5   6   8        390.84        401.22        19.75 o
   6   6   8        254.73        260.44        18.06 o
   7   6   8          7.60          3.00        10.83 o
   8   6   8        275.57        339.28        34.77 o
   9   6   8        197.25        190.59        36.43 o
  10   6   8         94.79        147.73        25.05 o
  11   6   8         73.96         46.49        20.76 o
 -12   7   8          4.56          1.69         8.34 o
 -11   7   8         39.93         45.71         9.24 o
 -10   7   8         21.23          8.21         9.19 o
  -9   7   8          7.25          6.89         9.22 o
  -8   7   8         54.35         86.42        11.75 o
  -7   7   8         11.07          7.16         9.52 o
  -6   7   8         61.54         55.44        11.60 o
  -5   7   8        222.06        227.03        14.53 o
  -4   7   8          2.30          4.84         6.76 o
  -3   7   8        950.40        930.95        28.63 o
  -2   7   8        126.03        108.95        13.31 o
  -1   7   8         42.99         54.38        11.53 o
   0   7   8         36.34         41.69         8.28 o
   1   7   8        119.60         98.52        12.24 o
   2   7   8         30.68         31.23         8.81 o
   3   7   8        726.43        796.94        27.48 o
   4   7   8          5.90          7.61         8.03 o
   5   7   8        430.85        433.86        21.27 o
   6   7   8          9.79          7.82        10.40 o
   7   7   8          0.75         10.93        15.25 o
   8   7   8        176.95        188.78        24.91 o
   9   7   8         25.45         37.45        27.62 o
  10   7   8        100.08        140.98        27.29 o
  11   7   8          3.11          0.03        15.66 o
 -12   8   8          1.22          8.33        10.75 o
 -11   8   8        418.43        394.49        41.98 o
 -10   8   8         61.94         81.00        12.55 o
  -9   8   8          6.89         16.35        11.45 o
  -8   8   8         61.88         86.17        12.68 o
  -7   8   8        169.83        145.63        16.68 o
  -6   8   8         60.91         43.61        11.56 o
  -5   8   8          2.98         10.59        10.54 o
  -4   8   8        341.50        307.59        21.62 o
  -3   8   8        144.20        132.48        12.73 o
  -2   8   8        124.10        158.28        12.65 o
  -1   8   8         10.42          7.92         8.70 o
   0   8   8         40.63         22.88         9.44 o
   1   8   8        407.70        438.66        31.08 o
   2   8   8        171.81        178.40        13.54 o
   3   8   8        230.27        254.23        26.65 o
   4   8   8        207.42        231.12        16.80 o
   5   8   8        433.68        399.28        20.88 o
   6   8   8          7.20          5.55        13.45 o
   7   8   8        940.54       1001.13        60.33 o
   8   8   8        305.64        250.46        32.12 o
   9   8   8          1.04          4.82        16.88 o
  10   8   8        125.89        164.31        27.96 o
 -11   9   8          9.52         16.29        10.84 o
 -10   9   8         22.83         17.17        11.26 o
  -9   9   8          8.24          6.66        11.07 o
  -8   9   8        309.40        283.70        21.27 o
  -7   9   8        192.55        206.15        18.64 o
  -6   9   8          2.23          8.56        10.51 o
  -5   9   8         70.89         91.04        12.85 o
  -4   9   8        194.62        190.11        17.52 o
  -3   9   8         93.92         76.60        15.12 o
  -2   9   8         33.06         47.57        16.62 o
  -1   9   8        396.53        389.77        20.72 o
   0   9   8          8.20         15.89         8.85 o
   1   9   8         75.44         80.90        12.73 o
   2   9   8       1296.50       1226.69        40.08 o
   3   9   8          4.12          9.16         8.59 o
   4   9   8         44.17         54.50        12.25 o
   5   9   8          0.17          6.75         9.00 o
   6   9   8        133.49        140.05        24.26 o
   7   9   8        166.93        174.33        26.91 o
   8   9   8        485.70        553.44       112.97 o
   9   9   8         68.59         82.27        20.95 o
 -10  10   8         22.53         22.45        12.59 o
  -9  10   8         11.75         38.40        12.77 o
  -8  10   8         38.86         46.17        13.49 o
  -7  10   8          7.65          3.86        12.24 o
  -6  10   8        214.92        199.12        21.02 o
  -5  10   8        572.25        511.47        29.71 o
  -4  10   8        223.60        191.53        20.83 o
  -3  10   8          1.14          2.49        10.69 o
  -2  10   8         81.69         64.17        14.32 o
  -1  10   8        124.31        128.02        14.85 o
   0  10   8         31.43         16.81         9.77 o
   1  10   8        803.81        784.37        28.63 o
   2  10   8        250.62        202.99        16.60 o
   3  10   8        228.48        235.78        18.14 o
   4  10   8         16.52         13.29         9.95 o
   5  10   8          8.63         12.94        12.15 o
   6  10   8          8.62         27.96        18.23 o
   7  10   8         18.06         24.90        18.71 o
   8  10   8        768.83        852.67        52.79 o
  -9  11   8        318.47        475.16        34.95 o
  -8  11   8         61.80         58.93        14.37 o
  -7  11   8          3.11          6.35        10.93 o
  -6  11   8        193.96        201.44        20.39 o
  -5  11   8         76.91         81.39        15.02 o
  -4  11   8        501.25        542.66        28.91 o
  -3  11   8          0.19          2.55        10.80 o
  -2  11   8        177.05        172.16        21.51 o
  -1  11   8         14.12         10.48        11.41 o
   0  11   8         66.30         46.03        10.71 o
   1  11   8        208.73        186.97        17.05 o
   2  11   8         45.12         53.70        15.72 o
   3  11   8          4.48          9.01         9.19 o
   4  11   8         24.94         41.18        11.95 o
   5  11   8         22.24         26.19        24.39 o
   6  11   8         65.62         55.49        19.69 o
   7  11   8         27.47         52.71        32.63 o
  -7  12   8         32.98         23.40        13.61 o
  -6  12   8          1.78         26.60        12.33 o
  -5  12   8         97.56        119.04        18.54 o
  -4  12   8         18.08         14.39        13.60 o
  -3  12   8         97.41         84.50        17.33 o
  -2  12   8        112.13         86.04        20.93 o
  -1  12   8         19.47         21.40        11.88 o
   0  12   8        155.98        179.23        33.14 o
   1  12   8          1.70          1.05        11.27 o
   2  12   8         45.25         65.44        13.35 o
   3  12   8         86.40        118.74        14.61 o
   4  12   8        147.80        160.11        20.22 o
   5  12   8        147.10        139.47        25.55 o
  -5  13   8         13.83         25.51        14.79 o
  -4  13   8         63.45         37.62        15.12 o
  -3  13   8        120.03         99.54        16.94 o
  -2  13   8         50.74         59.91        16.35 o
  -1  13   8        478.39        531.97        51.79 o
   0  13   8         31.59          5.01        11.49 o
   1  13   8        453.82        444.89        36.00 o
   2  13   8         63.55         21.94        12.99 o
  -4 -17   9        124.76        131.07        30.14 o
  -3 -17   9        134.21        160.66        23.78 o
  -2 -17   9        185.99        164.38        23.85 o
  -1 -17   9         32.28         10.50        15.14 o
   0 -17   9         65.84         84.00        19.51 o
   1 -17   9         32.44         40.15        16.82 o
   2 -17   9         57.42         60.29        17.98 o
   3 -17   9          3.96          0.52        12.85 o
   4 -17   9         86.96         81.29        49.63 o
  -6 -16   9        139.33        139.21        44.03 o
  -5 -16   9        409.91        473.62        83.88 o
  -4 -16   9        192.51        161.21        30.77 o
  -3 -16   9        702.84        746.99        40.77 o
  -2 -16   9          4.36         17.84        14.46 o
  -1 -16   9         29.48         23.93        25.27 o
   0 -16   9          0.53         20.34        15.16 o
   1 -16   9        428.74        404.55        31.86 o
   2 -16   9          8.37          8.96        14.52 o
   3 -16   9         29.66         20.07        16.01 o
   4 -16   9         86.32         36.41        35.56 o
   5 -16   9         19.61         20.70        16.12 o
   6 -16   9          1.35          6.39        14.71 o
  -8 -15   9          2.53         16.76        13.23 o
  -7 -15   9         76.58         49.66        16.27 o
  -6 -15   9        176.66        163.52        23.06 o
  -5 -15   9          1.51          0.23        12.98 o
  -4 -15   9       1276.76       1283.71        68.93 o
  -3 -15   9         62.19         66.73        20.30 o
  -2 -15   9         84.78         86.38        19.46 o
  -1 -15   9          3.88         15.96        14.89 o
   0 -15   9        192.22        195.15        25.94 o
   1 -15   9         18.50          4.98        13.37 o
   2 -15   9        427.02        364.31        51.27 o
   3 -15   9         28.98         21.58        17.42 o
   4 -15   9         16.26          7.24        14.88 o
   5 -15   9        539.49        548.27        37.28 o
   6 -15   9         27.78          9.84        16.46 o
   7 -15   9         14.79          2.28        12.71 o
   8 -15   9         12.95         11.26        15.19 o
  -9 -14   9         68.81         75.67        16.70 o
  -8 -14   9          2.10          8.45        12.98 o
  -7 -14   9        382.83        351.64        28.00 o
  -6 -14   9         14.69         17.81        13.12 o
  -5 -14   9        300.10        320.98        26.11 o
  -4 -14   9        111.80        130.20        15.10 o
  -3 -14   9        691.38        709.75        30.74 o
  -2 -14   9         86.03         97.07        15.76 o
  -1 -14   9         71.64         62.10        15.92 o
   0 -14   9        224.12        256.89        24.63 o
   1 -14   9        328.19        311.03        26.59 o
   2 -14   9        101.75         87.54        22.87 o
   3 -14   9          3.31          1.70        13.84 o
   4 -14   9         52.82         55.53        17.28 o
   5 -14   9        192.48        153.22        23.30 o
   6 -14   9         44.93         11.89        16.46 o
   7 -14   9         71.10         57.82        16.97 o
   8 -14   9         34.22         16.32        15.93 o
   9 -14   9        349.63        352.38        32.05 o
 -10 -13   9        591.68        677.77        56.59 o
  -9 -13   9         26.06         12.48        13.67 o
  -8 -13   9         78.31         64.97        18.60 o
  -7 -13   9         65.13         63.93        15.36 o
  -6 -13   9        395.25        372.10        25.37 o
  -5 -13   9        313.80        307.63        19.56 o
  -4 -13   9        120.94        133.63        13.74 o
  -3 -13   9       1041.77        977.91        32.35 o
  -2 -13   9          0.33         12.50         9.23 o
  -1 -13   9        444.30        436.35        22.31 o
   0 -13   9         12.10         23.96        14.58 o
   1 -13   9        621.46        723.07        40.42 o
   2 -13   9         11.69         17.06        14.21 o
   3 -13   9        721.32        634.23        39.50 o
   4 -13   9        697.24        640.48        38.04 o
   5 -13   9         24.35         28.46        23.86 o
   6 -13   9        463.52        450.72        32.73 o
   7 -13   9         13.85          1.58        13.63 o
   8 -13   9        104.15        123.32        22.01 o
   9 -13   9          2.44         14.04        14.46 o
  10 -13   9         30.65         33.65        22.32 o
 -11 -12   9        201.26        195.80        22.12 o
 -10 -12   9        218.39        171.11        21.26 o
  -9 -12   9        446.91        478.32        30.60 o
  -8 -12   9         96.19         74.12        17.62 o
  -7 -12   9         62.64         67.04        28.07 o
  -6 -12   9        118.95        101.67        15.65 o
  -5 -12   9          0.27          4.10         8.41 o
  -4 -12   9         78.37         99.40        13.26 o
  -3 -12   9         40.46         37.53        10.10 o
  -2 -12   9        439.77        397.94        28.08 o
  -1 -12   9         38.98         40.54        12.15 o
   0 -12   9       1233.94       1330.41        36.40 o
   1 -12   9          1.22         20.55        13.24 o
   2 -12   9         18.18         22.38        16.83 o
   3 -12   9         43.67         30.99        16.95 o
   4 -12   9         36.92         24.22        18.17 o
   5 -12   9        656.01        574.44        32.86 o
   6 -12   9        226.20        175.49        22.51 o
   7 -12   9        121.31         83.48        16.21 o
   8 -12   9         64.73         83.68        17.22 o
   9 -12   9          5.59          8.76        13.35 o
  10 -12   9        127.98        153.11        22.00 o
  11 -12   9          1.20         15.93        14.44 o
 -12 -11   9        272.07        269.87        25.37 o
 -11 -11   9        421.67        341.78        27.67 o
 -10 -11   9         73.90         81.87        21.90 o
  -9 -11   9        197.15        217.93        37.99 o
  -8 -11   9          0.30          9.33         9.84 o
  -7 -11   9        501.91        473.21        28.24 o
  -6 -11   9         33.69         40.72        13.00 o
  -5 -11   9         75.22         46.20        11.24 o
  -4 -11   9         25.29         12.79         8.12 o
  -3 -11   9        251.04        250.94        17.53 o
  -2 -11   9         32.55         25.58         8.74 o
  -1 -11   9        817.97        886.42        26.28 o
   0 -11   9        120.63        113.52        11.54 o
   1 -11   9         53.01         42.67         9.57 o
   2 -11   9        372.79        338.29        21.09 o
   3 -11   9          9.22          7.75        10.34 o
   4 -11   9         82.35         70.76        16.96 o
   5 -11   9        204.87        169.32        19.74 o
   6 -11   9         12.07         18.02        19.82 o
   7 -11   9          2.20         13.95        14.22 o
   8 -11   9         84.32         72.93        30.23 o
   9 -11   9        593.49        632.88        36.60 o
  10 -11   9         20.22          8.98        13.15 o
  11 -11   9         90.13         88.05        17.63 o
 -12 -10   9        665.24        623.46        34.64 o
 -11 -10   9         29.19         15.44        16.28 o
 -10 -10   9         62.97         70.83        14.93 o
  -9 -10   9         36.15         48.21        13.75 o
  -8 -10   9        731.99        776.21        32.73 o
  -7 -10   9        100.79         93.94        14.64 o
  -6 -10   9         75.00         81.02        15.68 o
  -5 -10   9         62.91         83.03        10.82 o
  -4 -10   9         25.51         11.48         8.61 o
  -3 -10   9       1378.73       1331.84        44.41 o
  -2 -10   9          6.15         18.40         7.19 o
  -1 -10   9         47.49         51.33        11.50 o
   0 -10   9          0.28          2.07         7.17 o
   1 -10   9         10.08         16.42         8.58 o
   2 -10   9        395.06        347.69        17.04 o
   3 -10   9         85.45         80.87         9.14 o
   4 -10   9         93.22         78.26        14.38 o
   5 -10   9         16.57         11.59         9.50 o
   6 -10   9         21.09          7.28        11.95 o
   7 -10   9         31.36         31.99        25.93 o
   8 -10   9         55.44         67.18        11.42 o
   9 -10   9        159.23        181.77        18.05 o
  10 -10   9        114.34         71.09        23.31 o
  11 -10   9         32.16         69.28        14.21 o
  12 -10   9        153.79        179.17        23.81 o
 -13  -9   9        439.87        400.55        28.60 o
 -12  -9   9         54.06         39.78        15.43 o
 -11  -9   9         12.78         17.77        13.80 o
 -10  -9   9         61.56         59.84        15.42 o
  -9  -9   9         35.72         47.81        12.97 o
  -8  -9   9        144.13        144.25        17.78 o
  -7  -9   9        359.94        307.06        29.21 o
  -6  -9   9         77.30         42.40         8.64 o
  -5  -9   9         92.78         89.28        11.64 o
  -4  -9   9       2317.23       2399.86        55.40 o
  -3  -9   9        809.05        793.39        47.02 o
  -2  -9   9         46.40         46.55         7.68 o
  -1  -9   9          0.52          3.10         6.78 o
   0  -9   9        952.39        929.47        28.45 o
   1  -9   9        184.08        194.33        12.14 o
   2  -9   9         44.47         52.22         9.13 o
   3  -9   9       1040.08       1043.85        28.02 o
   4  -9   9          0.12          4.28         5.49 o
   5  -9   9       1708.66       1753.27        47.95 o
   6  -9   9         27.32         24.70         9.23 o
   7  -9   9         50.54         53.53        10.41 o
   8  -9   9         16.90         16.30         9.70 o
   9  -9   9        240.15        232.16        20.94 o
  10  -9   9        930.98       1058.26        38.88 o
  11  -9   9          0.11          2.90        10.30 o
  12  -9   9        266.39        228.17        25.83 o
 -13  -8   9         32.81         17.01        15.85 o
 -12  -8   9         97.70         96.96        17.21 o
 -11  -8   9        152.84        142.19        18.21 o
 -10  -8   9          2.50          1.46        10.06 o
  -9  -8   9       1070.11       1104.87        39.53 o
  -8  -8   9        114.90        115.34        14.55 o
  -7  -8   9        969.44        946.06        32.60 o
  -6  -8   9         27.89         19.49         8.37 o
  -5  -8   9         68.85         56.95         7.62 o
  -4  -8   9        161.62        196.16        12.04 o
  -3  -8   9         32.03         23.70         7.18 o
  -2  -8   9       1930.95       2023.76        49.80 o
  -1  -8   9        361.08        367.55        25.58 o
   0  -8   9        322.50        315.63        17.68 o
   1  -8   9        107.87        112.58        12.66 o
   2  -8   9        401.10        383.64        18.91 o
   3  -8   9        109.16        109.11         6.29 o
   4  -8   9         88.69         74.57         8.71 o
   5  -8   9        757.18        747.72        21.04 o
   6  -8   9        998.92        980.84        40.49 o
   7  -8   9          2.21          5.59         6.61 o
   8  -8   9         34.53         31.03         8.42 o
[truncated: 250,092 more chars]
